# Supplementary material for: Roles of a Cryptochrome in Carbon Fixation and Sucrose Metabolism in the Liverwort Marchantia polymorpha
Source: Cells. 2021 Dec 1;10(12):3387. doi: 10.3390/cells10123387 (PMC8699372; doi:10.3390/cells10123387)
Supplement: Supplementary file 1 [file cells-10-03387-s001.zip]

Archive with 3 entries (3 files):
- Revised Supplementary figures.pdf
- Table S1.xls
- Table S2.xlsx
