# Supplementary material for: Roles of a Cryptochrome in Carbon Fixation and Sucrose Metabolism in the Liverwort Marchantia polymorpha
Source: Cells. 2021 Dec 1;10(12):3387. doi: 10.3390/cells10123387 (PMC8699372; doi:10.3390/cells10123387)
Supplement: Supplementary file 1 [file cells-10-03387-s001.zip › Table S1.xls]

Tags	GO.ID	GO.Name	GO.Category	FDR	P.Value	Nr.Test	Nr.Reference	Non.Annot.Test	Non.Annot.Reference	Fold_enrichment	level	SeqTest
[OVER]	GO:0006880	intracellular sequestering of iron ion	BIOLOGICAL_PROCESS	0.502718701	0.007628201	2	0	1084	11343	11.44475138	4	Mapoly0107s0025, Mapoly0116s0023
[OVER]	GO:0097577	sequestering of iron ion	BIOLOGICAL_PROCESS	0.075731515	0.000665404	3	0	1083	11343	11.44475138	5	Mapoly0107s0025, Mapoly0116s0023, Mapoly0147s0012
[OVER]	GO:0051238	sequestering of metal ion	BIOLOGICAL_PROCESS	0.075731515	0.000665404	3	0	1083	11343	11.44475138	4	Mapoly0107s0025, Mapoly0116s0023, Mapoly0147s0012
[OVER]	GO:0042549	photosystem II stabilization	BIOLOGICAL_PROCESS	0.009597344	5.80E-05	4	0	1082	11343	11.44475138	7	Mapoly0032s0111, Mapoly0056s0040, Mapoly0043s0097, Mapoly0111s0018
[OVER]	GO:0009538	photosystem I reaction center	CELLULAR_COMPONENT	0.038633952	0.000269768	4	1	1082	11342	9.155801105	4	Mapoly0009s0008, Mapoly0061s0118, Mapoly0141s0027, Mapoly0075s0057
[OVER]	GO:0098807	chloroplast thylakoid membrane protein complex	CELLULAR_COMPONENT	0.217945877	0.002487633	3	1	1083	11342	8.583563536	4	Mapoly0038s0054, Mapoly0068s0047, Mapoly0002s0130
[OVER]	GO:0009645	response to low light intensity stimulus	BIOLOGICAL_PROCESS	0.217945877	0.002487633	3	1	1083	11342	8.583563536	7	Mapoly0066s0050, Mapoly0006s0261, Mapoly0082s0040
[OVER]	GO:0006000	fructose metabolic process	BIOLOGICAL_PROCESS	0.217945877	0.002487633	3	1	1083	11342	8.583563536	6	Mapoly0005s0291, Mapoly0056s0097, Mapoly0024s0048
[OVER]	GO:0016157	sucrose synthase activity	MOLECULAR_FUNCTION	0.994049209	0.021553796	2	1	1084	11342	7.629834254	7	Mapoly0109s0040, Mapoly0122s0057
[OVER]	GO:0009011	starch synthase activity	MOLECULAR_FUNCTION	0.994049209	0.021553796	2	1	1084	11342	7.629834254	7	Mapoly0033s0170, Mapoly0055s0049
[OVER]	GO:0004345	glucose-6-phosphate dehydrogenase activity	MOLECULAR_FUNCTION	0.994049209	0.021553796	2	1	1084	11342	7.629834254	6	Mapoly0009s0122, Mapoly0067s0088
[OVER]	GO:0004834	tryptophan synthase activity	MOLECULAR_FUNCTION	0.994049209	0.021553796	2	1	1084	11342	7.629834254	6	Mapoly0011s0212, Mapoly0113s0061
[OVER]	GO:0006696	ergosterol biosynthetic process	BIOLOGICAL_PROCESS	0.994049209	0.021553796	2	1	1084	11342	7.629834254	6	Mapoly0040s0104, Mapoly0019s0092
[OVER]	GO:0097384	cellular lipid biosynthetic process	BIOLOGICAL_PROCESS	0.994049209	0.021553796	2	1	1084	11342	7.629834254	5	Mapoly0040s0104, Mapoly0019s0092
[OVER]	GO:1902653	secondary alcohol biosynthetic process	BIOLOGICAL_PROCESS	0.994049209	0.021553796	2	1	1084	11342	7.629834254	6	Mapoly0040s0104, Mapoly0019s0092
[OVER]	GO:0044108	cellular alcohol biosynthetic process	BIOLOGICAL_PROCESS	0.994049209	0.021553796	2	1	1084	11342	7.629834254	5	Mapoly0040s0104, Mapoly0019s0092
[OVER]	GO:0044107	cellular alcohol metabolic process	BIOLOGICAL_PROCESS	0.994049209	0.021553796	2	1	1084	11342	7.629834254	4	Mapoly0040s0104, Mapoly0019s0092
[OVER]	GO:0005980	glycogen catabolic process	BIOLOGICAL_PROCESS	0.994049209	0.021553796	2	1	1084	11342	7.629834254	7	Mapoly0096s0051, Mapoly0118s0006
[OVER]	GO:0002184	cytoplasmic translational termination	BIOLOGICAL_PROCESS	0.994049209	0.021553796	2	1	1084	11342	7.629834254	8	Mapoly0125s0009, Mapoly0032s0090
[OVER]	GO:0009643	photosynthetic acclimation	BIOLOGICAL_PROCESS	0.994049209	0.021553796	2	1	1084	11342	7.629834254	7	Mapoly0007s0090, Mapoly0035s0114
[OVER]	GO:0008204	ergosterol metabolic process	BIOLOGICAL_PROCESS	0.994049209	0.021553796	2	1	1084	11342	7.629834254	5	Mapoly0040s0104, Mapoly0019s0092
[OVER]	GO:0070206	protein trimerization	BIOLOGICAL_PROCESS	0.994049209	0.021553796	2	1	1084	11342	7.629834254	7	Mapoly0015s0158, Mapoly0035s0118
[OVER]	GO:0045815	positive regulation of gene expression, epigenetic	BIOLOGICAL_PROCESS	0.994049209	0.021553796	2	1	1084	11342	7.629834254	6	Mapoly0040s0074, Mapoly0005s0045
[OVER]	GO:0010114	response to red light	BIOLOGICAL_PROCESS	0.416346641	0.005814429	3	2	1083	11341	6.866850829	7	Mapoly0036s0074, Mapoly0028s0084, Mapoly0082s0040
[OVER]	GO:0009654	photosystem II oxygen evolving complex	CELLULAR_COMPONENT	2.52E-05	8.45E-08	11	8	1075	11335	6.625908694	4	Mapoly0042s0085, Mapoly0056s0040, Mapoly0002s0218, Mapoly0058s0006, Mapoly0115s0030, Mapoly0094s0007, Mapoly0075s0034, Mapoly0008s0217, Mapoly0057s0090, Mapoly0008s0145, Mapoly0040s0096
[OVER]	GO:0009521	photosystem	CELLULAR_COMPONENT	1.51E-18	2.22E-21	34	25	1052	11318	6.595280457	4	Mapoly0001s0025, Mapoly0139s0012, Mapoly0075s0057, Mapoly0075s0034, Mapoly0011s0076, Mapoly0091s0009, Mapoly0066s0050, Mapoly0064s0077, Mapoly0082s0040, Mapoly0042s0085, Mapoly0002s0218, Mapoly0008s0217, Mapoly0068s0047, Mapoly0125s0033, Mapoly0199s0013, Mapoly0199s0016, Mapoly0115s0030, Mapoly0199s0012, Mapoly0032s0111, Mapoly0009s0008, Mapoly0083s0003, Mapoly0008s0145, Mapoly0083s0047, Mapoly00…
[OVER]	GO:0010277	chlorophyllide a oxygenase [overall] activity	MOLECULAR_FUNCTION	0.152250198	0.00163556	4	3	1082	11340	6.539857932	6	Mapoly0028s0113, Mapoly0030s0036, Mapoly0101s0060, Mapoly0047s0026
[OVER]	GO:0009522	photosystem I	CELLULAR_COMPONENT	2.41E-10	5.18E-13	20	15	1066	11328	6.539857932	5	Mapoly0199s0013, Mapoly0001s0025, Mapoly0139s0012, Mapoly0199s0016, Mapoly0075s0057, Mapoly0199s0012, Mapoly0011s0076, Mapoly0009s0008, Mapoly0083s0003, Mapoly0066s0050, Mapoly0199s0017, Mapoly0064s0077, Mapoly0082s0040, Mapoly0141s0027, Mapoly0038s0054, Mapoly0158s0023, Mapoly0006s0261, Mapoly0068s0047, Mapoly0125s0033, Mapoly0061s0118
[OVER]	GO:0010109	regulation of photosynthesis	BIOLOGICAL_PROCESS	0.000397464	1.87E-06	9	7	1077	11336	6.437672652	5	Mapoly0036s0074, Mapoly0056s0040, Mapoly0038s0054, Mapoly0043s0097, Mapoly0111s0018, Mapoly0032s0111, Mapoly0045s0082, Mapoly0023s0024, Mapoly0035s0114
[OVER]	GO:0042548	regulation of photosynthesis, light reaction	BIOLOGICAL_PROCESS	0.062215314	0.00047138	5	4	1081	11339	6.358195212	6	Mapoly0032s0111, Mapoly0056s0040, Mapoly0038s0054, Mapoly0043s0097, Mapoly0111s0018
[OVER]	GO:0019685	photosynthesis, dark reaction	BIOLOGICAL_PROCESS	0.000136391	5.68E-07	10	8	1076	11335	6.358195212	5	Mapoly0114s0051, Mapoly0016s0134, Mapoly0119s0030, Mapoly0114s0052, Mapoly0057s0006, Mapoly0011s0071, Mapoly0111s0004, Mapoly0119s0031, Mapoly0114s0057, Mapoly0023s0024
[OVER]	GO:0019253	reductive pentose-phosphate cycle	BIOLOGICAL_PROCESS	0.000136391	5.68E-07	10	8	1076	11335	6.358195212	5	Mapoly0114s0051, Mapoly0016s0134, Mapoly0119s0030, Mapoly0114s0052, Mapoly0057s0006, Mapoly0011s0071, Mapoly0111s0004, Mapoly0119s0031, Mapoly0114s0057, Mapoly0023s0024
[OVER]	GO:0009523	photosystem II	CELLULAR_COMPONENT	1.06E-12	1.84E-15	26	23	1060	11320	6.072725223	5	Mapoly0001s0025, Mapoly0139s0012, Mapoly0075s0034, Mapoly0011s0076, Mapoly0091s0009, Mapoly0066s0050, Mapoly0082s0040, Mapoly0042s0085, Mapoly0002s0218, Mapoly0008s0217, Mapoly0068s0047, Mapoly0199s0013, Mapoly0199s0016, Mapoly0115s0030, Mapoly0199s0012, Mapoly0032s0111, Mapoly0083s0003, Mapoly0008s0145, Mapoly0083s0047, Mapoly0040s0096, Mapoly0199s0017, Mapoly0056s0040, Mapoly0058s0006, Mapoly00…
[OVER]	GO:0009768	photosynthesis, light harvesting in photosystem I	BIOLOGICAL_PROCESS	2.80E-05	1.02E-07	12	11	1074	11332	5.971174634	6	Mapoly0199s0013, Mapoly0001s0025, Mapoly0139s0012, Mapoly0199s0016, Mapoly0006s0261, Mapoly0199s0012, Mapoly0068s0047, Mapoly0011s0076, Mapoly0083s0003, Mapoly0066s0050, Mapoly0199s0017, Mapoly0082s0040
[OVER]	GO:0047134	protein-disulfide reductase activity	MOLECULAR_FUNCTION	1	0.04061996	2	2	1084	11341	5.722375691	6	Mapoly0015s0072, Mapoly0164s0015
[OVER]	GO:0042132	fructose 1,6-bisphosphate 1-phosphatase activity	MOLECULAR_FUNCTION	1	0.04061996	2	2	1084	11341	5.722375691	9	Mapoly0005s0291, Mapoly0024s0048
[OVER]	GO:0015093	ferrous iron transmembrane transporter activity	MOLECULAR_FUNCTION	1	0.04061996	2	2	1084	11341	5.722375691	7	Mapoly0025s0143, Mapoly0403s0001
[OVER]	GO:0004555	alpha,alpha-trehalase activity	MOLECULAR_FUNCTION	1	0.04061996	2	2	1084	11341	5.722375691	7	Mapoly0120s0047, Mapoly0055s0045
[OVER]	GO:0016855	racemase and epimerase activity, acting on amino acids and derivatives	MOLECULAR_FUNCTION	1	0.04061996	2	2	1084	11341	5.722375691	5	Mapoly0023s0100, Mapoly0058s0107
[OVER]	GO:0008446	GDP-mannose 4,6-dehydratase activity	MOLECULAR_FUNCTION	1	0.04061996	2	2	1084	11341	5.722375691	6	Mapoly0096s0039, Mapoly0040s0032
[OVER]	GO:0015927	trehalase activity	MOLECULAR_FUNCTION	1	0.04061996	2	2	1084	11341	5.722375691	6	Mapoly0120s0047, Mapoly0055s0045
[OVER]	GO:0140078	class I DNA-(apurinic or apyrimidinic site) endonuclease activity	MOLECULAR_FUNCTION	1	0.04061996	2	2	1084	11341	5.722375691	5	Mapoly0057s0088, Mapoly0101s0017
[OVER]	GO:0003885	D-arabinono-1,4-lactone oxidase activity	MOLECULAR_FUNCTION	1	0.04061996	2	2	1084	11341	5.722375691	6	Mapoly0074s0031, Mapoly0011s0042
[OVER]	GO:0031428	box C/D snoRNP complex	CELLULAR_COMPONENT	1	0.04061996	2	2	1084	11341	5.722375691	5	Mapoly0069s0034, Mapoly0026s0084
[OVER]	GO:0005749	mitochondrial respiratory chain complex II, succinate dehydrogenase complex (ubiquinone)	CELLULAR_COMPONENT	1	0.04061996	2	2	1084	11341	5.722375691	5	Mapoly0024s0049, Mapoly0002s0067
[OVER]	GO:0031978	plastid thylakoid lumen	CELLULAR_COMPONENT	1	0.04061996	2	2	1084	11341	5.722375691	4	Mapoly0094s0007, Mapoly0034s0118
[OVER]	GO:0009543	chloroplast thylakoid lumen	CELLULAR_COMPONENT	1	0.04061996	2	2	1084	11341	5.722375691	5	Mapoly0094s0007, Mapoly0034s0118
[OVER]	GO:0045257	succinate dehydrogenase complex (ubiquinone)	CELLULAR_COMPONENT	1	0.04061996	2	2	1084	11341	5.722375691	5	Mapoly0024s0049, Mapoly0002s0067
[OVER]	GO:0045273	respiratory chain complex II	CELLULAR_COMPONENT	1	0.04061996	2	2	1084	11341	5.722375691	3	Mapoly0024s0049, Mapoly0002s0067
[OVER]	GO:0045283	fumarate reductase complex	CELLULAR_COMPONENT	1	0.04061996	2	2	1084	11341	5.722375691	4	Mapoly0024s0049, Mapoly0002s0067
[OVER]	GO:0045281	succinate dehydrogenase complex	CELLULAR_COMPONENT	1	0.04061996	2	2	1084	11341	5.722375691	4	Mapoly0024s0049, Mapoly0002s0067
[OVER]	GO:1905862	ferroxidase complex	CELLULAR_COMPONENT	1	0.04061996	2	2	1084	11341	5.722375691	5	Mapoly0025s0143, Mapoly0403s0001
[OVER]	GO:0033573	high-affinity iron permease complex	CELLULAR_COMPONENT	1	0.04061996	2	2	1084	11341	5.722375691	5	Mapoly0025s0143, Mapoly0403s0001
[OVER]	GO:0009219	pyrimidine deoxyribonucleotide metabolic process	BIOLOGICAL_PROCESS	1	0.04061996	2	2	1084	11341	5.722375691	7	Mapoly0107s0039, Mapoly0001s0438
[OVER]	GO:0010258	NADH dehydrogenase complex (plastoquinone) assembly	BIOLOGICAL_PROCESS	1	0.04061996	2	2	1084	11341	5.722375691	8	Mapoly0090s0072, Mapoly0063s0013
[OVER]	GO:0010236	plastoquinone biosynthetic process	BIOLOGICAL_PROCESS	1	0.04061996	2	2	1084	11341	5.722375691	7	Mapoly0058s0022, Mapoly0060s0002
[OVER]	GO:1901562	response to paraquat	BIOLOGICAL_PROCESS	1	0.04061996	2	2	1084	11341	5.722375691	5	Mapoly0036s0074, Mapoly0115s0028
[OVER]	GO:0045038	protein import into chloroplast thylakoid membrane	BIOLOGICAL_PROCESS	1	0.04061996	2	2	1084	11341	5.722375691	7	Mapoly0083s0037, Mapoly0015s0158
[OVER]	GO:0009813	flavonoid biosynthetic process	BIOLOGICAL_PROCESS	1	0.04061996	2	2	1084	11341	5.722375691	5	Mapoly0036s0074, Mapoly0136s0036
[OVER]	GO:0019674	NAD metabolic process	BIOLOGICAL_PROCESS	1	0.04061996	2	2	1084	11341	5.722375691	3	Mapoly0052s0071, Mapoly0218s0007
[OVER]	GO:0016128	phytosteroid metabolic process	BIOLOGICAL_PROCESS	0.658469856	0.010875761	3	3	1083	11340	5.722375691	5	Mapoly0040s0104, Mapoly0019s0092, Mapoly0190s0010
[OVER]	GO:0016129	phytosteroid biosynthetic process	BIOLOGICAL_PROCESS	0.658469856	0.010875761	3	3	1083	11340	5.722375691	6	Mapoly0040s0104, Mapoly0019s0092, Mapoly0190s0010
[OVER]	GO:1901401	regulation of tetrapyrrole metabolic process	BIOLOGICAL_PROCESS	0.658469856	0.010875761	3	3	1083	11340	5.722375691	5	Mapoly0036s0072, Mapoly0036s0074, Mapoly0124s0017
[OVER]	GO:0010196	nonphotochemical quenching	BIOLOGICAL_PROCESS	0.658469856	0.010875761	3	3	1083	11340	5.722375691	7	Mapoly0015s0074, Mapoly0013s0199, Mapoly0010s0206
[OVER]	GO:1990066	energy quenching	BIOLOGICAL_PROCESS	0.658469856	0.010875761	3	3	1083	11340	5.722375691	6	Mapoly0015s0074, Mapoly0013s0199, Mapoly0010s0206
[OVER]	GO:0016717	oxidoreductase activity, acting on paired donors, with oxidation of a pair of donors resulting in the reduction of molecular oxygen to two molecules of water	MOLECULAR_FUNCTION	0.251986329	0.003045356	4	4	1082	11339	5.722375691	5	Mapoly0037s0130, Mapoly0024s0114, Mapoly0058s0050, Mapoly0075s0021
[OVER]	GO:0016703	oxidoreductase activity, acting on single donors with incorporation of molecular oxygen, incorporation of one atom of oxygen (internal monooxygenases or internal mixed function oxidases)	MOLECULAR_FUNCTION	0.251986329	0.003045356	4	4	1082	11339	5.722375691	5	Mapoly0028s0113, Mapoly0030s0036, Mapoly0101s0060, Mapoly0047s0026
[OVER]	GO:0050308	sugar-phosphatase activity	MOLECULAR_FUNCTION	0.251986329	0.003045356	4	4	1082	11339	5.722375691	8	Mapoly0005s0291, Mapoly0002s0010, Mapoly0024s0048, Mapoly0056s0097
[OVER]	GO:0043467	regulation of generation of precursor metabolites and energy	BIOLOGICAL_PROCESS	0.037327981	0.000255637	6	6	1080	11337	5.722375691	5	Mapoly0032s0111, Mapoly0056s0040, Mapoly0111s0004, Mapoly0038s0054, Mapoly0043s0097, Mapoly0111s0018
[OVER]	GO:0019904	protein domain specific binding	MOLECULAR_FUNCTION	2.80E-05	1.01E-07	13	14	1073	11329	5.51043585	4	Mapoly0061s0013, Mapoly0075s0057, Mapoly0091s0009, Mapoly0066s0050, Mapoly0082s0040, Mapoly0094s0007, Mapoly0006s0261, Mapoly0013s0199, Mapoly0068s0047, Mapoly0067s0096, Mapoly0015s0158, Mapoly0073s0011, Mapoly0012s0175
[OVER]	GO:0031977	thylakoid lumen	CELLULAR_COMPONENT	0.000245547	1.09E-06	11	12	1075	11331	5.473576748	3	Mapoly0021s0084, Mapoly0002s0218, Mapoly0020s0109, Mapoly0115s0030, Mapoly0218s0001, Mapoly0094s0007, Mapoly0115s0028, Mapoly0001s0360, Mapoly0082s0064, Mapoly0040s0096, Mapoly0034s0118
[OVER]	GO:0016168	chlorophyll binding	MOLECULAR_FUNCTION	0.000136391	5.66E-07	12	14	1074	11329	5.282192945	4	Mapoly0199s0013, Mapoly0001s0025, Mapoly0139s0012, Mapoly0199s0016, Mapoly0006s0261, Mapoly0199s0012, Mapoly0068s0047, Mapoly0011s0076, Mapoly0083s0003, Mapoly0066s0050, Mapoly0199s0017, Mapoly0082s0040
[OVER]	GO:0016272	prefoldin complex	CELLULAR_COMPONENT	0.384856925	0.005104538	4	5	1082	11338	5.086556169	3	Mapoly0041s0007, Mapoly0027s0144, Mapoly0068s0018, Mapoly0057s0039
[OVER]	GO:0006879	cellular iron ion homeostasis	BIOLOGICAL_PROCESS	0.384856925	0.005104538	4	5	1082	11338	5.086556169	9	Mapoly0116s0023, Mapoly0147s0012, Mapoly0107s0025, Mapoly0188s0015
[OVER]	GO:0051235	maintenance of location	BIOLOGICAL_PROCESS	0.384856925	0.005104538	4	5	1082	11338	5.086556169	3	Mapoly0116s0023, Mapoly0147s0012, Mapoly0047s0045, Mapoly0107s0025
[OVER]	GO:0018298	protein-chromophore linkage	BIOLOGICAL_PROCESS	0.000218431	9.39E-07	12	15	1074	11328	5.086556169	7	Mapoly0199s0013, Mapoly0001s0025, Mapoly0139s0012, Mapoly0199s0016, Mapoly0006s0261, Mapoly0199s0012, Mapoly0068s0047, Mapoly0011s0076, Mapoly0083s0003, Mapoly0066s0050, Mapoly0199s0017, Mapoly0082s0040
[OVER]	GO:0015977	carbon fixation	BIOLOGICAL_PROCESS	0.001935851	9.88E-06	10	13	1076	11330	4.975978861	4	Mapoly0114s0051, Mapoly0016s0134, Mapoly0119s0030, Mapoly0114s0052, Mapoly0057s0006, Mapoly0011s0071, Mapoly0111s0004, Mapoly0119s0031, Mapoly0114s0057, Mapoly0023s0024
[OVER]	GO:0010287	plastoglobule	CELLULAR_COMPONENT	3.97E-07	1.12E-09	19	25	1067	11318	4.942051733	3	Mapoly0199s0013, Mapoly0001s0025, Mapoly0139s0012, Mapoly0036s0074, Mapoly0199s0016, Mapoly0040s0104, Mapoly0075s0057, Mapoly0022s0132, Mapoly0199s0012, Mapoly0011s0076, Mapoly0083s0003, Mapoly0096s0047, Mapoly0066s0050, Mapoly0199s0017, Mapoly0082s0040, Mapoly0002s0304, Mapoly0006s0261, Mapoly0068s0047, Mapoly0121s0049
[OVER]	GO:0015979	photosynthesis	BIOLOGICAL_PROCESS	2.34E-25	1.57E-28	62	82	1024	11261	4.927601289	4	Mapoly0005s0291, Mapoly0001s0025, Mapoly0075s0057, Mapoly0057s0006, Mapoly0011s0076, Mapoly0091s0009, Mapoly0114s0057, Mapoly0066s0050, Mapoly0064s0077, Mapoly0082s0040, Mapoly0114s0017, Mapoly0042s0085, Mapoly0114s0051, Mapoly0114s0052, Mapoly0011s0071, Mapoly0125s0033, Mapoly0107s0025, Mapoly0023s0024, Mapoly0199s0013, Mapoly0199s0016, Mapoly0015s0072, Mapoly0043s0097, Mapoly0199s0012, Mapoly01…
[OVER]	GO:1902495	transmembrane transporter complex	CELLULAR_COMPONENT	0.933807215	0.017805912	3	4	1083	11339	4.904893449	4	Mapoly0025s0143, Mapoly0204s0010, Mapoly0403s0001
[OVER]	GO:0006828	manganese ion transport	BIOLOGICAL_PROCESS	0.933807215	0.017805912	3	4	1083	11339	4.904893449	9	Mapoly0116s0023, Mapoly0147s0012, Mapoly0091s0019
[OVER]	GO:0009773	photosynthetic electron transport in photosystem I	BIOLOGICAL_PROCESS	0.933807215	0.017805912	3	4	1083	11339	4.904893449	6	Mapoly0038s0054, Mapoly0048s0082, Mapoly0114s0017
[OVER]	GO:0071421	manganese ion transmembrane transport	BIOLOGICAL_PROCESS	0.933807215	0.017805912	3	4	1083	11339	4.904893449	9	Mapoly0116s0023, Mapoly0147s0012, Mapoly0091s0019
[OVER]	GO:0051651	maintenance of location in cell	BIOLOGICAL_PROCESS	0.933807215	0.017805912	3	4	1083	11339	4.904893449	3	Mapoly0107s0025, Mapoly0116s0023, Mapoly0047s0045
[OVER]	GO:0016899	oxidoreductase activity, acting on the CH-OH group of donors, oxygen as acceptor	MOLECULAR_FUNCTION	0.513145139	0.007924223	4	6	1082	11337	4.577900552	5	Mapoly1294s0001, Mapoly0074s0031, Mapoly0011s0042, Mapoly0065s0052
[OVER]	GO:0005985	sucrose metabolic process	BIOLOGICAL_PROCESS	0.513145139	0.007924223	4	6	1082	11337	4.577900552	6	Mapoly0005s0291, Mapoly0109s0040, Mapoly0024s0048, Mapoly0122s0057
[OVER]	GO:0016984	ribulose-bisphosphate carboxylase activity	MOLECULAR_FUNCTION	0.112144264	0.001100778	6	9	1080	11334	4.577900552	6	Mapoly0114s0051, Mapoly0119s0031, Mapoly0114s0057, Mapoly0119s0030, Mapoly0114s0052, Mapoly0011s0071
[OVER]	GO:0009765	photosynthesis, light harvesting	BIOLOGICAL_PROCESS	0.000384261	1.75E-06	13	20	1073	11323	4.508538423	5	Mapoly0199s0013, Mapoly0001s0025, Mapoly0139s0012, Mapoly0199s0016, Mapoly0199s0012, Mapoly0011s0076, Mapoly0083s0003, Mapoly0066s0050, Mapoly0199s0017, Mapoly0082s0040, Mapoly0006s0261, Mapoly0068s0047, Mapoly0005s0157
[OVER]	GO:0034357	photosynthetic membrane	CELLULAR_COMPONENT	7.91E-28	2.12E-31	76	118	1010	11225	4.48351085	4	Mapoly0061s0013, Mapoly0001s0025, Mapoly0075s0057, Mapoly0022s0132, Mapoly0011s0076, Mapoly0091s0009, Mapoly0066s0050, Mapoly0064s0077, Mapoly0082s0040, Mapoly0114s0017, Mapoly0042s0085, Mapoly0080s0027, Mapoly0031s0065, Mapoly0037s0067, Mapoly0125s0033, Mapoly0115s0028, Mapoly0107s0025, Mapoly0101s0060, Mapoly0090s0072, Mapoly0199s0013, Mapoly0015s0074, Mapoly0199s0016, Mapoly0043s0097, Mapoly01…
[OVER]	GO:0032040	small-subunit processome	CELLULAR_COMPONENT	0.065809855	0.000512552	7	11	1079	11332	4.450736648	5	Mapoly0013s0047, Mapoly0069s0034, Mapoly0009s0077, Mapoly0026s0084, Mapoly0012s0170, Mapoly0155s0010, Mapoly0002s0245
[OVER]	GO:0005381	iron ion transmembrane transporter activity	MOLECULAR_FUNCTION	1	0.026662245	3	5	1083	11338	4.291781768	8	Mapoly0025s0143, Mapoly0116s0023, Mapoly0403s0001
[OVER]	GO:0015038	glutathione disulfide oxidoreductase activity	MOLECULAR_FUNCTION	1	0.026662245	3	5	1083	11338	4.291781768	7	Mapoly0082s0046, Mapoly0037s0022, Mapoly0188s0015
[OVER]	GO:0015037	peptide disulfide oxidoreductase activity	MOLECULAR_FUNCTION	1	0.026662245	3	5	1083	11338	4.291781768	6	Mapoly0082s0046, Mapoly0037s0022, Mapoly0188s0015
[OVER]	GO:0004373	glycogen (starch) synthase activity	MOLECULAR_FUNCTION	1	0.026662245	3	5	1083	11338	4.291781768	7	Mapoly0033s0170, Mapoly0065s0020, Mapoly0055s0049
[OVER]	GO:0004822	isoleucine-tRNA ligase activity	MOLECULAR_FUNCTION	1	0.026662245	3	5	1083	11338	4.291781768	6	Mapoly0002s0241, Mapoly0145s0014, Mapoly0145s0015
[OVER]	GO:0003906	DNA-(apurinic or apyrimidinic site) endonuclease activity	MOLECULAR_FUNCTION	1	0.026662245	3	5	1083	11338	4.291781768	4	Mapoly0057s0088, Mapoly0101s0017, Mapoly0005s0045
[OVER]	GO:0006428	isoleucyl-tRNA aminoacylation	BIOLOGICAL_PROCESS	1	0.026662245	3	5	1083	11338	4.291781768	8	Mapoly0002s0241, Mapoly0145s0014, Mapoly0145s0015
[OVER]	GO:0034755	iron ion transmembrane transport	BIOLOGICAL_PROCESS	1	0.026662245	3	5	1083	11338	4.291781768	9	Mapoly0025s0143, Mapoly0116s0023, Mapoly0403s0001
[OVER]	GO:0009637	response to blue light	BIOLOGICAL_PROCESS	1	0.026662245	3	5	1083	11338	4.291781768	6	Mapoly0036s0074, Mapoly0094s0027, Mapoly0082s0040
[OVER]	GO:0009635	response to herbicide	BIOLOGICAL_PROCESS	1	0.026662245	3	5	1083	11338	4.291781768	4	Mapoly0068s0047, Mapoly0036s0074, Mapoly0115s0028
[OVER]	GO:0042651	thylakoid membrane	CELLULAR_COMPONENT	2.65E-24	2.13E-27	70	118	1016	11225	4.261343599	5	Mapoly0061s0013, Mapoly0001s0025, Mapoly0075s0057, Mapoly0022s0132, Mapoly0011s0076, Mapoly0091s0009, Mapoly0066s0050, Mapoly0082s0040, Mapoly0114s0017, Mapoly0042s0085, Mapoly0080s0027, Mapoly0031s0065, Mapoly0037s0067, Mapoly0125s0033, Mapoly0115s0028, Mapoly0107s0025, Mapoly0101s0060, Mapoly0090s0072, Mapoly0199s0013, Mapoly0015s0074, Mapoly0199s0016, Mapoly0043s0097, Mapoly0199s0012, Mapoly00…
[OVER]	GO:0015995	chlorophyll biosynthetic process	BIOLOGICAL_PROCESS	0.079647455	0.000750763	7	12	1079	11331	4.216487351	5	Mapoly0058s0049, Mapoly0008s0194, Mapoly0036s0074, Mapoly0116s0015, Mapoly0124s0017, Mapoly0030s0118, Mapoly0101s0060
[OVER]	GO:0055035	plastid thylakoid membrane	CELLULAR_COMPONENT	2.66E-19	3.21E-22	59	106	1027	11237	4.092365645	5	Mapoly0061s0013, Mapoly0001s0025, Mapoly0075s0057, Mapoly0022s0132, Mapoly0011s0076, Mapoly0091s0009, Mapoly0066s0050, Mapoly0082s0040, Mapoly0114s0017, Mapoly0042s0085, Mapoly0080s0027, Mapoly0031s0065, Mapoly0037s0067, Mapoly0125s0033, Mapoly0115s0028, Mapoly0107s0025, Mapoly0090s0072, Mapoly0199s0013, Mapoly0015s0074, Mapoly0199s0016, Mapoly0043s0097, Mapoly0199s0012, Mapoly0083s0003, Mapoly01…
[OVER]	GO:0010319	stromule	CELLULAR_COMPONENT	0.384856925	0.005167946	5	9	1081	11334	4.087411208	3	Mapoly0016s0134, Mapoly0020s0109, Mapoly0022s0132, Mapoly0057s0016, Mapoly0012s0175
[OVER]	GO:0006826	iron ion transport	BIOLOGICAL_PROCESS	0.384856925	0.005167946	5	9	1081	11334	4.087411208	9	Mapoly0116s0023, Mapoly0147s0012, Mapoly0025s0143, Mapoly0107s0025, Mapoly0403s0001
[OVER]	GO:0009535	chloroplast thylakoid membrane	CELLULAR_COMPONENT	7.21E-19	9.68E-22	58	105	1028	11238	4.072365522	6	Mapoly0061s0013, Mapoly0001s0025, Mapoly0075s0057, Mapoly0022s0132, Mapoly0011s0076, Mapoly0091s0009, Mapoly0066s0050, Mapoly0082s0040, Mapoly0114s0017, Mapoly0042s0085, Mapoly0080s0027, Mapoly0031s0065, Mapoly0037s0067, Mapoly0125s0033, Mapoly0115s0028, Mapoly0107s0025, Mapoly0090s0072, Mapoly0199s0013, Mapoly0015s0074, Mapoly0199s0016, Mapoly0043s0097, Mapoly0199s0012, Mapoly0083s0003, Mapoly01…
[OVER]	GO:0009767	photosynthetic electron transport chain	BIOLOGICAL_PROCESS	0.212286656	0.002337519	6	11	1080	11332	4.039324017	5	Mapoly0036s0074, Mapoly0038s0054, Mapoly0045s0082, Mapoly0064s0077, Mapoly0048s0082, Mapoly0114s0017
[OVER]	GO:0009579	thylakoid	CELLULAR_COMPONENT	2.38E-30	3.20E-34	94	173	992	11170	4.029238314	3	Mapoly0061s0013, Mapoly0001s0025, Mapoly0218s0001, Mapoly0075s0057, Mapoly0022s0132, Mapoly0011s0076, Mapoly0091s0009, Mapoly0066s0050, Mapoly0064s0077, Mapoly0082s0040, Mapoly0114s0017, Mapoly0042s0085, Mapoly0080s0027, Mapoly0031s0065, Mapoly0037s0067, Mapoly0002s0231, Mapoly0125s0033, Mapoly0115s0028, Mapoly0125s0032, Mapoly0107s0025, Mapoly0004s0042, Mapoly0101s0060, Mapoly0090s0072, Mapoly01…
[OVER]	GO:0019684	photosynthesis, light reaction	BIOLOGICAL_PROCESS	4.34E-08	1.17E-10	27	50	1059	11293	4.01309464	5	Mapoly0001s0025, Mapoly0139s0012, Mapoly0036s0074, Mapoly0111s0018, Mapoly0011s0076, Mapoly0066s0050, Mapoly0045s0082, Mapoly0064s0077, Mapoly0082s0040, Mapoly0114s0017, Mapoly0013s0111, Mapoly0068s0047, Mapoly0005s0157, Mapoly0001s0282, Mapoly0199s0013, Mapoly0199s0016, Mapoly0043s0097, Mapoly0199s0012, Mapoly0032s0111, Mapoly0083s0003, Mapoly0199s0017, Mapoly0056s0040, Mapoly0094s0007, Mapoly00…
[OVER]	GO:0031976	plastid thylakoid	CELLULAR_COMPONENT	1.47E-22	1.39E-25	72	138	1014	11205	3.923914759	4	Mapoly0061s0013, Mapoly0001s0025, Mapoly0075s0057, Mapoly0022s0132, Mapoly0011s0076, Mapoly0091s0009, Mapoly0066s0050, Mapoly0082s0040, Mapoly0114s0017, Mapoly0042s0085, Mapoly0080s0027, Mapoly0031s0065, Mapoly0037s0067, Mapoly0002s0231, Mapoly0125s0033, Mapoly0115s0028, Mapoly0125s0032, Mapoly0107s0025, Mapoly0004s0042, Mapoly0090s0072, Mapoly0199s0013, Mapoly0015s0074, Mapoly0199s0016, Mapoly00…
[OVER]	GO:0009534	chloroplast thylakoid	CELLULAR_COMPONENT	5.34E-22	5.74E-25	71	138	1015	11205	3.887929895	5	Mapoly0061s0013, Mapoly0001s0025, Mapoly0075s0057, Mapoly0022s0132, Mapoly0011s0076, Mapoly0091s0009, Mapoly0066s0050, Mapoly0082s0040, Mapoly0114s0017, Mapoly0042s0085, Mapoly0080s0027, Mapoly0031s0065, Mapoly0037s0067, Mapoly0002s0231, Mapoly0125s0033, Mapoly0115s0028, Mapoly0125s0032, Mapoly0107s0025, Mapoly0004s0042, Mapoly0090s0072, Mapoly0199s0013, Mapoly0015s0074, Mapoly0199s0016, Mapoly00…
[OVER]	GO:1990351	transporter complex	CELLULAR_COMPONENT	1	0.037441098	3	6	1083	11337	3.814917127	3	Mapoly0025s0143, Mapoly0204s0010, Mapoly0403s0001
[OVER]	GO:0019321	pentose metabolic process	BIOLOGICAL_PROCESS	1	0.037441098	3	6	1083	11337	3.814917127	5	Mapoly0016s0134, Mapoly0138s0019, Mapoly0152s0012
[OVER]	GO:0005984	disaccharide metabolic process	BIOLOGICAL_PROCESS	0.345187913	0.004403498	6	13	1080	11330	3.614132015	5	Mapoly0005s0291, Mapoly0109s0040, Mapoly0024s0048, Mapoly0120s0047, Mapoly0055s0045, Mapoly0122s0057
[OVER]	GO:0005977	glycogen metabolic process	BIOLOGICAL_PROCESS	0.994049209	0.021834795	4	9	1082	11334	3.521461963	6	Mapoly0009s0207, Mapoly0033s0108, Mapoly0096s0051, Mapoly0118s0006
[OVER]	GO:0046916	cellular transition metal ion homeostasis	BIOLOGICAL_PROCESS	0.994049209	0.021834795	4	9	1082	11334	3.521461963	8	Mapoly0116s0023, Mapoly0147s0012, Mapoly0107s0025, Mapoly0188s0015
[OVER]	GO:0006112	energy reserve metabolic process	BIOLOGICAL_PROCESS	0.994049209	0.021834795	4	9	1082	11334	3.521461963	5	Mapoly0009s0207, Mapoly0033s0108, Mapoly0096s0051, Mapoly0118s0006
[OVER]	GO:0006779	porphyrin-containing compound biosynthetic process	BIOLOGICAL_PROCESS	0.049046802	0.00035565	10	23	1076	11320	3.468106479	6	Mapoly0058s0049, Mapoly0008s0194, Mapoly0036s0075, Mapoly0036s0074, Mapoly0070s0075, Mapoly0116s0015, Mapoly0124s0017, Mapoly0015s0009, Mapoly0030s0118, Mapoly0101s0060
[OVER]	GO:0051537	2 iron, 2 sulfur cluster binding	MOLECULAR_FUNCTION	0.079647455	0.000759362	9	21	1077	11322	3.433425414	5	Mapoly0082s0023, Mapoly0015s0074, Mapoly0028s0113, Mapoly0043s0097, Mapoly0037s0022, Mapoly0030s0036, Mapoly3477s0001, Mapoly0101s0060, Mapoly0047s0026
[OVER]	GO:0006740	NADPH regeneration	BIOLOGICAL_PROCESS	0.738494944	0.012814623	5	12	1081	11331	3.366103347	4	Mapoly0009s0122, Mapoly0016s0134, Mapoly0038s0054, Mapoly0092s0071, Mapoly0067s0088
[OVER]	GO:0019203	carbohydrate phosphatase activity	MOLECULAR_FUNCTION	1	0.028501534	4	10	1082	11333	3.269928966	7	Mapoly0005s0291, Mapoly0002s0010, Mapoly0024s0048, Mapoly0056s0097
[OVER]	GO:0006094	gluconeogenesis	BIOLOGICAL_PROCESS	1	0.028501534	4	10	1082	11333	3.269928966	7	Mapoly0012s0074, Mapoly0005s0291, Mapoly0111s0004, Mapoly0024s0048
[OVER]	GO:0055072	iron ion homeostasis	BIOLOGICAL_PROCESS	1	0.028501534	4	10	1082	11333	3.269928966	10	Mapoly0116s0023, Mapoly0147s0012, Mapoly0107s0025, Mapoly0188s0015
[OVER]	GO:0006739	NADP metabolic process	BIOLOGICAL_PROCESS	0.502718701	0.007572494	6	15	1080	11328	3.269928966	3	Mapoly0009s0122, Mapoly0052s0071, Mapoly0016s0134, Mapoly0038s0054, Mapoly0092s0071, Mapoly0067s0088
[OVER]	GO:0009853	photorespiration	BIOLOGICAL_PROCESS	0.502718701	0.007572494	6	15	1080	11328	3.269928966	5	Mapoly0114s0051, Mapoly0119s0031, Mapoly0114s0057, Mapoly0119s0030, Mapoly0114s0052, Mapoly0011s0071
[OVER]	GO:0071949	FAD binding	MOLECULAR_FUNCTION	0.073301726	0.00060043	10	25	1076	11318	3.269928966	6	Mapoly0002s0090, Mapoly0045s0021, Mapoly0190s0010, Mapoly0007s0119, Mapoly0023s0052, Mapoly0116s0015, Mapoly1294s0001, Mapoly0074s0031, Mapoly0028s0084, Mapoly0011s0042
[OVER]	GO:0019898	extrinsic component of membrane	CELLULAR_COMPONENT	0.122787072	0.001269586	9	23	1077	11320	3.218836326	3	Mapoly0002s0218, Mapoly0058s0006, Mapoly0115s0030, Mapoly0094s0007, Mapoly0075s0034, Mapoly0008s0217, Mapoly0057s0090, Mapoly0008s0145, Mapoly0040s0096
[OVER]	GO:0015994	chlorophyll metabolic process	BIOLOGICAL_PROCESS	0.122787072	0.001269586	9	23	1077	11320	3.218836326	6	Mapoly0058s0049, Mapoly0008s0194, Mapoly0036s0074, Mapoly0088s0008, Mapoly0036s0072, Mapoly0116s0015, Mapoly0124s0017, Mapoly0030s0118, Mapoly0101s0060
[OVER]	GO:0016628	oxidoreductase activity, acting on the CH-CH group of donors, NAD or NADP as acceptor	MOLECULAR_FUNCTION	0.909820576	0.016493323	5	13	1081	11330	3.179097606	5	Mapoly0058s0049, Mapoly0001s0282, Mapoly0190s0010, Mapoly0030s0118, Mapoly0116s0015
[OVER]	GO:0080167	response to karrikin	BIOLOGICAL_PROCESS	0.909820576	0.016493323	5	13	1081	11330	3.179097606	4	Mapoly0082s0023, Mapoly0002s0010, Mapoly0015s0074, Mapoly0006s0261, Mapoly0013s0199
[OVER]	GO:0003746	translation elongation factor activity	MOLECULAR_FUNCTION	0.062215314	0.000464409	11	29	1075	11314	3.14730663	5	Mapoly0145s0016, Mapoly0145s0017, Mapoly0191s0001, Mapoly0057s0005, Mapoly0145s0014, Mapoly0005s0220, Mapoly0145s0015, Mapoly0038s0022, Mapoly0067s0096, Mapoly0002s0241, Mapoly0040s0074
[OVER]	GO:0031984	organelle subcompartment	CELLULAR_COMPONENT	1.15E-17	1.85E-20	78	209	1008	11134	3.110420236	3	Mapoly0061s0013, Mapoly0001s0025, Mapoly0075s0057, Mapoly0022s0132, Mapoly0011s0076, Mapoly0091s0009, Mapoly0066s0050, Mapoly0082s0040, Mapoly0114s0017, Mapoly0042s0085, Mapoly0080s0027, Mapoly0031s0065, Mapoly0037s0067, Mapoly0002s0231, Mapoly0125s0033, Mapoly0115s0028, Mapoly0125s0032, Mapoly0107s0025, Mapoly0004s0042, Mapoly0090s0072, Mapoly0199s0013, Mapoly0015s0074, Mapoly0199s0016, Mapoly00…
[OVER]	GO:0005982	starch metabolic process	BIOLOGICAL_PROCESS	0.416346641	0.005703217	7	19	1079	11324	3.081279218	7	Mapoly0005s0291, Mapoly0024s0048, Mapoly0033s0170, Mapoly0033s0108, Mapoly0118s0006, Mapoly0065s0020, Mapoly0055s0049
[OVER]	GO:0006006	glucose metabolic process	BIOLOGICAL_PROCESS	0.416346641	0.005703217	7	19	1079	11324	3.081279218	6	Mapoly0012s0074, Mapoly0009s0122, Mapoly0005s0291, Mapoly0067s0088, Mapoly0057s0006, Mapoly0111s0004, Mapoly0024s0048
[OVER]	GO:0000413	protein peptidyl-prolyl isomerization	BIOLOGICAL_PROCESS	0.072640594	0.000585261	11	30	1075	11313	3.070543053	9	Mapoly0139s0002, Mapoly0003s0043, Mapoly0021s0084, Mapoly0184s0020, Mapoly0218s0001, Mapoly0114s0041, Mapoly0091s0066, Mapoly0079s0030, Mapoly0001s0360, Mapoly0082s0064, Mapoly0034s0118
[OVER]	GO:0015293	symporter activity	MOLECULAR_FUNCTION	1	0.03624699	4	11	1082	11332	3.051933702	6	Mapoly0020s0019, Mapoly0175s0014, Mapoly0056s0009, Mapoly0032s0032
[OVER]	GO:0016671	oxidoreductase activity, acting on a sulfur group of donors, disulfide as acceptor	MOLECULAR_FUNCTION	1	0.03624699	4	11	1082	11332	3.051933702	5	Mapoly0164s0015, Mapoly0057s0060, Mapoly0029s0018, Mapoly0094s0043
[OVER]	GO:0042430	indole-containing compound metabolic process	BIOLOGICAL_PROCESS	1	0.03624699	4	11	1082	11332	3.051933702	5	Mapoly0041s0067, Mapoly0166s0017, Mapoly0011s0212, Mapoly0113s0061
[OVER]	GO:0046434	organophosphate catabolic process	BIOLOGICAL_PROCESS	1	0.03624699	4	11	1082	11332	3.051933702	5	Mapoly0002s0010, Mapoly0107s0039, Mapoly0218s0007, Mapoly0026s0018
[OVER]	GO:0019319	hexose biosynthetic process	BIOLOGICAL_PROCESS	1	0.03624699	4	11	1082	11332	3.051933702	6	Mapoly0012s0074, Mapoly0005s0291, Mapoly0111s0004, Mapoly0024s0048
[OVER]	GO:0019252	starch biosynthetic process	BIOLOGICAL_PROCESS	1	0.03624699	4	11	1082	11332	3.051933702	8	Mapoly0024s0048, Mapoly0033s0108, Mapoly0065s0020, Mapoly0055s0049
[OVER]	GO:0006098	pentose-phosphate shunt	BIOLOGICAL_PROCESS	1	0.03624699	4	11	1082	11332	3.051933702	5	Mapoly0009s0122, Mapoly0016s0134, Mapoly0092s0071, Mapoly0067s0088
[OVER]	GO:0000462	maturation of SSU-rRNA from tricistronic rRNA transcript (SSU-rRNA, 5.8S rRNA, LSU-rRNA)	BIOLOGICAL_PROCESS	0.994049209	0.020811118	5	14	1081	11329	3.011776679	7	Mapoly0009s0077, Mapoly0155s0010, Mapoly0032s0003, Mapoly0090s0015, Mapoly0179s0010
[OVER]	GO:0033014	tetrapyrrole biosynthetic process	BIOLOGICAL_PROCESS	0.120639111	0.001214977	10	28	1076	11315	3.011776679	6	Mapoly0058s0049, Mapoly0008s0194, Mapoly0036s0075, Mapoly0036s0074, Mapoly0070s0075, Mapoly0116s0015, Mapoly0124s0017, Mapoly0015s0009, Mapoly0030s0118, Mapoly0101s0060
[OVER]	GO:0003755	peptidyl-prolyl cis-trans isomerase activity	MOLECULAR_FUNCTION	0.079647455	0.000731226	11	31	1075	11312	2.997434886	4	Mapoly0139s0002, Mapoly0003s0043, Mapoly0021s0084, Mapoly0184s0020, Mapoly0218s0001, Mapoly0114s0041, Mapoly0091s0066, Mapoly0079s0030, Mapoly0001s0360, Mapoly0082s0064, Mapoly0034s0118
[OVER]	GO:0018208	peptidyl-proline modification	BIOLOGICAL_PROCESS	0.079647455	0.000731226	11	31	1075	11312	2.997434886	8	Mapoly0139s0002, Mapoly0003s0043, Mapoly0021s0084, Mapoly0184s0020, Mapoly0218s0001, Mapoly0114s0041, Mapoly0091s0066, Mapoly0079s0030, Mapoly0001s0360, Mapoly0082s0064, Mapoly0034s0118
[OVER]	GO:0009644	response to high light intensity	BIOLOGICAL_PROCESS	0.716342444	0.012120202	6	17	1080	11326	2.985587317	7	Mapoly0068s0047, Mapoly0115s0028, Mapoly0066s0050, Mapoly0006s0261, Mapoly0013s0199, Mapoly0082s0040
[OVER]	GO:0010207	photosystem II assembly	BIOLOGICAL_PROCESS	1	0.045084946	4	12	1082	11331	2.861187845	6	Mapoly0056s0040, Mapoly0049s0056, Mapoly0043s0097, Mapoly0013s0111
[OVER]	GO:0051156	glucose 6-phosphate metabolic process	BIOLOGICAL_PROCESS	1	0.045084946	4	12	1082	11331	2.861187845	5	Mapoly0009s0122, Mapoly0016s0134, Mapoly0092s0071, Mapoly0067s0088
[OVER]	GO:0009295	nucleoid	CELLULAR_COMPONENT	1	0.025803917	5	15	1081	11328	2.861187845	3	Mapoly0058s0048, Mapoly0154s0018, Mapoly0011s0026, Mapoly0005s0220, Mapoly0004s0042
[OVER]	GO:0042646	plastid nucleoid	CELLULAR_COMPONENT	1	0.025803917	5	15	1081	11328	2.861187845	4	Mapoly0058s0048, Mapoly0154s0018, Mapoly0011s0026, Mapoly0005s0220, Mapoly0004s0042
[OVER]	GO:0030684	preribosome	CELLULAR_COMPONENT	0.253894603	0.003102512	9	27	1077	11316	2.861187845	4	Mapoly0013s0047, Mapoly0069s0034, Mapoly0009s0077, Mapoly0063s0083, Mapoly0026s0084, Mapoly0012s0170, Mapoly0155s0010, Mapoly0032s0003, Mapoly0002s0245
[OVER]	GO:0016859	cis-trans isomerase activity	MOLECULAR_FUNCTION	0.112144264	0.001114365	11	33	1075	11310	2.861187845	4	Mapoly0139s0002, Mapoly0003s0043, Mapoly0021s0084, Mapoly0184s0020, Mapoly0218s0001, Mapoly0114s0041, Mapoly0091s0066, Mapoly0079s0030, Mapoly0001s0360, Mapoly0082s0064, Mapoly0034s0118
[OVER]	GO:0006778	porphyrin-containing compound metabolic process	BIOLOGICAL_PROCESS	0.075731515	0.00067118	12	36	1074	11307	2.861187845	5	Mapoly0058s0049, Mapoly0008s0194, Mapoly0036s0075, Mapoly0036s0074, Mapoly0070s0075, Mapoly0088s0008, Mapoly0036s0072, Mapoly0116s0015, Mapoly0124s0017, Mapoly0015s0009, Mapoly0030s0118, Mapoly0101s0060
[OVER]	GO:0009409	response to cold	BIOLOGICAL_PROCESS	0.022593826	0.000148664	15	45	1071	11298	2.861187845	4	Mapoly0022s0132, Mapoly0047s0043, Mapoly0057s0016, Mapoly0045s0081, Mapoly0083s0037, Mapoly0066s0050, Mapoly0082s0040, Mapoly0058s0050, Mapoly0088s0080, Mapoly0016s0134, Mapoly0020s0109, Mapoly0006s0261, Mapoly0002s0231, Mapoly0002s0010, Mapoly0012s0175
[OVER]	GO:0009642	response to light intensity	BIOLOGICAL_PROCESS	0.303320229	0.003787939	9	28	1077	11315	2.783858444	6	Mapoly0007s0090, Mapoly0006s0261, Mapoly0013s0199, Mapoly0094s0027, Mapoly0068s0047, Mapoly0115s0028, Mapoly0066s0050, Mapoly0082s0040, Mapoly0035s0114
[OVER]	GO:0046148	pigment biosynthetic process	BIOLOGICAL_PROCESS	0.102785797	0.000993766	12	38	1074	11305	2.746740331	4	Mapoly0058s0049, Mapoly0008s0194, Mapoly0036s0075, Mapoly0036s0074, Mapoly0136s0036, Mapoly0040s0104, Mapoly0116s0015, Mapoly0124s0017, Mapoly0015s0009, Mapoly0028s0084, Mapoly0030s0118, Mapoly0101s0060
[OVER]	GO:0098797	plasma membrane protein complex	CELLULAR_COMPONENT	1	0.031501237	5	16	1081	11327	2.724940805	4	Mapoly0204s0010, Mapoly0002s0067, Mapoly0025s0143, Mapoly0083s0037, Mapoly0403s0001
[OVER]	GO:0046364	monosaccharide biosynthetic process	BIOLOGICAL_PROCESS	1	0.031501237	5	16	1081	11327	2.724940805	5	Mapoly0012s0074, Mapoly0005s0291, Mapoly0002s0010, Mapoly0111s0004, Mapoly0024s0048
[OVER]	GO:0015036	disulfide oxidoreductase activity	MOLECULAR_FUNCTION	0.234992327	0.002745311	10	32	1076	11311	2.724940805	5	Mapoly0082s0046, Mapoly0134s0027, Mapoly0164s0015, Mapoly0015s0072, Mapoly0036s0005, Mapoly0032s0113, Mapoly0037s0022, Mapoly0006s0236, Mapoly0012s0086, Mapoly0188s0015
[OVER]	GO:0015035	protein disulfide oxidoreductase activity	MOLECULAR_FUNCTION	0.738494944	0.012990847	7	23	1079	11320	2.670441989	6	Mapoly0134s0027, Mapoly0164s0015, Mapoly0036s0005, Mapoly0032s0113, Mapoly0037s0022, Mapoly0006s0236, Mapoly0188s0015
[OVER]	GO:0016667	oxidoreductase activity, acting on a sulfur group of donors	MOLECULAR_FUNCTION	0.074843778	0.000629898	14	47	1072	11296	2.626664251	4	Mapoly0082s0046, Mapoly0164s0015, Mapoly0015s0072, Mapoly0032s0113, Mapoly0037s0022, Mapoly0006s0236, Mapoly0188s0015, Mapoly0134s0027, Mapoly0029s0018, Mapoly0066s0018, Mapoly0036s0005, Mapoly0057s0060, Mapoly0094s0043, Mapoly0012s0086
[OVER]	GO:0030490	maturation of SSU-rRNA	BIOLOGICAL_PROCESS	1	0.037925955	5	17	1081	11326	2.601079859	6	Mapoly0009s0077, Mapoly0155s0010, Mapoly0032s0003, Mapoly0090s0015, Mapoly0179s0010
[OVER]	GO:0033013	tetrapyrrole metabolic process	BIOLOGICAL_PROCESS	0.157332719	0.001711286	12	41	1074	11302	2.591264464	5	Mapoly0058s0049, Mapoly0008s0194, Mapoly0036s0075, Mapoly0036s0074, Mapoly0070s0075, Mapoly0088s0008, Mapoly0036s0072, Mapoly0116s0015, Mapoly0124s0017, Mapoly0015s0009, Mapoly0030s0118, Mapoly0101s0060
[OVER]	GO:0009532	plastid stroma	CELLULAR_COMPONENT	1.94E-11	3.64E-14	72	249	1014	11094	2.567047039	3	Mapoly0082s0046, Mapoly0001s0025, Mapoly0040s0104, Mapoly0075s0057, Mapoly0022s0132, Mapoly0057s0005, Mapoly0011s0076, Mapoly0096s0047, Mapoly0066s0050, Mapoly0098s0053, Mapoly0100s0060, Mapoly0082s0040, Mapoly0003s0273, Mapoly0010s0196, Mapoly0107s0025, Mapoly0004s0042, Mapoly0118s0006, Mapoly0199s0013, Mapoly0068s0097, Mapoly0199s0016, Mapoly0046s0011, Mapoly0057s0016, Mapoly0199s0012, Mapoly00…
[OVER]	GO:0009570	chloroplast stroma	CELLULAR_COMPONENT	2.96E-11	5.96E-14	71	246	1015	11097	2.563335483	4	Mapoly0082s0046, Mapoly0001s0025, Mapoly0040s0104, Mapoly0075s0057, Mapoly0022s0132, Mapoly0057s0005, Mapoly0011s0076, Mapoly0096s0047, Mapoly0066s0050, Mapoly0098s0053, Mapoly0100s0060, Mapoly0082s0040, Mapoly0003s0273, Mapoly0010s0196, Mapoly0107s0025, Mapoly0118s0006, Mapoly0199s0013, Mapoly0068s0097, Mapoly0199s0016, Mapoly0046s0011, Mapoly0057s0016, Mapoly0199s0012, Mapoly0083s0003, Mapoly01…
[OVER]	GO:0009526	plastid envelope	CELLULAR_COMPONENT	4.06E-09	9.27E-12	59	205	1027	11138	2.557728528	5	Mapoly0082s0046, Mapoly0061s0013, Mapoly0001s0025, Mapoly0133s0032, Mapoly0075s0057, Mapoly0022s0132, Mapoly0057s0005, Mapoly0082s0040, Mapoly0058s0050, Mapoly0010s0196, Mapoly0002s0231, Mapoly0107s0025, Mapoly0039s0116, Mapoly0101s0060, Mapoly0168s0025, Mapoly0199s0013, Mapoly0015s0074, Mapoly0068s0097, Mapoly0199s0016, Mapoly0043s0097, Mapoly0057s0016, Mapoly0199s0012, Mapoly0083s0003, Mapoly01…
[OVER]	GO:0046915	transition metal ion transmembrane transporter activity	MOLECULAR_FUNCTION	1	0.026361466	6	21	1080	11322	2.543278085	7	Mapoly0088s0041, Mapoly0116s0023, Mapoly0147s0012, Mapoly0025s0143, Mapoly0403s0001, Mapoly0091s0019
[OVER]	GO:0009941	chloroplast envelope	CELLULAR_COMPONENT	3.17E-08	7.66E-11	56	200	1030	11143	2.503539365	6	Mapoly0082s0046, Mapoly0061s0013, Mapoly0001s0025, Mapoly0133s0032, Mapoly0075s0057, Mapoly0022s0132, Mapoly0057s0005, Mapoly0082s0040, Mapoly0058s0050, Mapoly0010s0196, Mapoly0002s0231, Mapoly0107s0025, Mapoly0039s0116, Mapoly0101s0060, Mapoly0168s0025, Mapoly0199s0013, Mapoly0015s0074, Mapoly0068s0097, Mapoly0199s0016, Mapoly0043s0097, Mapoly0199s0012, Mapoly0083s0003, Mapoly0199s0017, Mapoly00…
[OVER]	GO:0016854	racemase and epimerase activity	MOLECULAR_FUNCTION	1	0.045094219	5	18	1081	11325	2.487989431	4	Mapoly0016s0172, Mapoly0023s0100, Mapoly0014s0058, Mapoly0016s0134, Mapoly0058s0107
[OVER]	GO:0004497	monooxygenase activity	MOLECULAR_FUNCTION	0.002126565	1.11E-05	26	94	1060	11249	2.479696133	4	Mapoly0028s0113, Mapoly0078s0054, Mapoly0119s0030, Mapoly0119s0031, Mapoly0114s0057, Mapoly0030s0036, Mapoly0114s0051, Mapoly0066s0096, Mapoly0010s0197, Mapoly0142s0024, Mapoly0124s0017, Mapoly0114s0052, Mapoly0011s0071, Mapoly0022s0193, Mapoly0173s0023, Mapoly0101s0060, Mapoly0007s0258, Mapoly0061s0089, Mapoly0130s0003, Mapoly0106s0004, Mapoly0084s0010, Mapoly0010s0184, Mapoly0095s0013, Mapoly00…
[OVER]	GO:0050660	flavin adenine dinucleotide binding	MOLECULAR_FUNCTION	0.068303844	0.000541148	16	58	1070	11285	2.474540839	5	Mapoly0002s0090, Mapoly0190s0010, Mapoly0007s0119, Mapoly0023s0052, Mapoly0057s0016, Mapoly1294s0001, Mapoly0074s0031, Mapoly0011s0042, Mapoly0045s0021, Mapoly0006s0270, Mapoly0116s0015, Mapoly0028s0084, Mapoly0002s0067, Mapoly0070s0041, Mapoly0065s0052, Mapoly0012s0086
[OVER]	GO:1990204	oxidoreductase complex	CELLULAR_COMPONENT	0.074843778	0.000633162	16	59	1070	11284	2.441546961	4	Mapoly0115s0030, Mapoly0025s0143, Mapoly0075s0034, Mapoly0024s0049, Mapoly0008s0145, Mapoly0040s0096, Mapoly0403s0001, Mapoly0042s0085, Mapoly0056s0040, Mapoly0002s0218, Mapoly0058s0006, Mapoly0094s0007, Mapoly0008s0217, Mapoly0057s0090, Mapoly0002s0067, Mapoly0218s0007
[OVER]	GO:0005996	monosaccharide metabolic process	BIOLOGICAL_PROCESS	0.079647455	0.000738218	16	60	1070	11283	2.409421343	4	Mapoly0012s0074, Mapoly0005s0291, Mapoly0015s0088, Mapoly0067s0088, Mapoly0057s0006, Mapoly0016s0172, Mapoly0111s0004, Mapoly0014s0058, Mapoly0024s0048, Mapoly0056s0097, Mapoly0138s0019, Mapoly0009s0122, Mapoly0016s0134, Mapoly0013s0111, Mapoly0002s0010, Mapoly0152s0012
[OVER]	GO:0035251	UDP-glucosyltransferase activity	MOLECULAR_FUNCTION	1	0.03647117	6	23	1080	11320	2.367879596	6	Mapoly0109s0040, Mapoly0122s0057, Mapoly0033s0170, Mapoly0082s0037, Mapoly0065s0020, Mapoly0055s0049
[OVER]	GO:0042440	pigment metabolic process	BIOLOGICAL_PROCESS	0.234992327	0.002718288	13	50	1073	11293	2.361615364	3	Mapoly0008s0194, Mapoly0036s0075, Mapoly0036s0074, Mapoly0136s0036, Mapoly0040s0104, Mapoly0036s0072, Mapoly0030s0118, Mapoly0058s0049, Mapoly0116s0015, Mapoly0124s0017, Mapoly0015s0009, Mapoly0028s0084, Mapoly0101s0060
[OVER]	GO:0000041	transition metal ion transport	BIOLOGICAL_PROCESS	1	0.025322413	7	27	1079	11316	2.356272343	8	Mapoly0025s0143, Mapoly0088s0041, Mapoly0116s0023, Mapoly0147s0012, Mapoly0107s0025, Mapoly0403s0001, Mapoly0091s0019
[OVER]	GO:0009507	chloroplast	CELLULAR_COMPONENT	8.40E-26	4.00E-29	184	729	902	10614	2.306499731	5	Mapoly0218s0001, Mapoly0075s0057, Mapoly0022s0132, Mapoly0005s0133, Mapoly0035s0120, Mapoly0114s0057, Mapoly0100s0060, Mapoly0064s0077, Mapoly0058s0050, Mapoly0031s0189, Mapoly0114s0051, Mapoly0031s0065, Mapoly0114s0052, Mapoly0002s0231, Mapoly0066s0018, Mapoly0067s0096, Mapoly0028s0053, Mapoly0125s0033, Mapoly0125s0032, Mapoly0166s0017, Mapoly0107s0025, Mapoly0101s0060, Mapoly0023s0024, Mapoly01…
[OVER]	GO:1901136	carbohydrate derivative catabolic process	BIOLOGICAL_PROCESS	1	0.042341251	6	24	1080	11319	2.288950276	5	Mapoly0069s0092, Mapoly0047s0014, Mapoly0107s0039, Mapoly0020s0126, Mapoly0218s0007, Mapoly0106s0016
[OVER]	GO:0042742	defense response to bacterium	BIOLOGICAL_PROCESS	0.639981483	0.010140703	10	40	1076	11303	2.288950276	5	Mapoly0061s0013, Mapoly0015s0074, Mapoly0094s0007, Mapoly0022s0132, Mapoly0008s0217, Mapoly0032s0090, Mapoly0024s0048, Mapoly0001s0360, Mapoly0002s0267, Mapoly0012s0175
[OVER]	GO:0006414	translational elongation	BIOLOGICAL_PROCESS	0.494813551	0.007176026	11	44	1075	11299	2.288950276	6	Mapoly0145s0016, Mapoly0145s0017, Mapoly0191s0001, Mapoly0057s0005, Mapoly0145s0014, Mapoly0005s0220, Mapoly0145s0015, Mapoly0038s0022, Mapoly0067s0096, Mapoly0002s0241, Mapoly0040s0074
[OVER]	GO:0009536	plastid	CELLULAR_COMPONENT	8.40E-26	4.51E-29	189	763	897	10580	2.27211976	4	Mapoly0218s0001, Mapoly0075s0057, Mapoly0022s0132, Mapoly0005s0133, Mapoly0035s0120, Mapoly0114s0057, Mapoly0100s0060, Mapoly0064s0077, Mapoly0058s0050, Mapoly0031s0189, Mapoly0114s0051, Mapoly0031s0065, Mapoly0114s0052, Mapoly0002s0231, Mapoly0066s0018, Mapoly0067s0096, Mapoly0028s0053, Mapoly0125s0033, Mapoly0125s0032, Mapoly0166s0017, Mapoly0107s0025, Mapoly0101s0060, Mapoly0023s0024, Mapoly01…
[OVER]	GO:0009311	oligosaccharide metabolic process	BIOLOGICAL_PROCESS	1	0.04877178	6	25	1080	11318	2.215113171	5	Mapoly0005s0291, Mapoly0109s0040, Mapoly0024s0048, Mapoly0120s0047, Mapoly0055s0045, Mapoly0122s0057
[OVER]	GO:0006091	generation of precursor metabolites and energy	BIOLOGICAL_PROCESS	8.07E-06	2.49E-08	54	228	1032	11115	2.191548137	4	Mapoly0015s0021, Mapoly0001s0025, Mapoly0011s0076, Mapoly0037s0022, Mapoly0066s0050, Mapoly0064s0077, Mapoly0082s0040, Mapoly0114s0017, Mapoly0080s0027, Mapoly0031s0187, Mapoly0012s0086, Mapoly0118s0006, Mapoly0199s0013, Mapoly0015s0074, Mapoly0199s0016, Mapoly0043s0097, Mapoly0067s0088, Mapoly0199s0012, Mapoly0111s0004, Mapoly0083s0003, Mapoly0199s0017, Mapoly0033s0108, Mapoly0188s0015, Mapoly00…
[OVER]	GO:0009266	response to temperature stimulus	BIOLOGICAL_PROCESS	0.049046802	0.000349976	22	93	1064	11250	2.189430699	4	Mapoly0022s0132, Mapoly0047s0043, Mapoly0057s0016, Mapoly0122s0010, Mapoly0096s0051, Mapoly0075s0028, Mapoly0045s0081, Mapoly0083s0037, Mapoly0066s0050, Mapoly0082s0040, Mapoly0058s0050, Mapoly0013s0060, Mapoly0088s0080, Mapoly0016s0134, Mapoly0020s0109, Mapoly0010s0141, Mapoly0006s0261, Mapoly0002s0231, Mapoly0002s0010, Mapoly0028s0084, Mapoly0115s0028, Mapoly0012s0175
[OVER]	GO:0016831	carboxy-lyase activity	MOLECULAR_FUNCTION	0.502718701	0.007625532	12	51	1074	11292	2.179952644	5	Mapoly0012s0074, Mapoly0140s0013, Mapoly0114s0051, Mapoly0035s0118, Mapoly0046s0065, Mapoly0121s0037, Mapoly0119s0030, Mapoly0114s0052, Mapoly0015s0009, Mapoly0011s0071, Mapoly0119s0031, Mapoly0114s0057
[OVER]	GO:0019318	hexose metabolic process	BIOLOGICAL_PROCESS	0.502718701	0.007625532	12	51	1074	11292	2.179952644	5	Mapoly0012s0074, Mapoly0009s0122, Mapoly0005s0291, Mapoly0015s0088, Mapoly0067s0088, Mapoly0013s0111, Mapoly0057s0006, Mapoly0016s0172, Mapoly0111s0004, Mapoly0014s0058, Mapoly0024s0048, Mapoly0056s0097
[OVER]	GO:0016701	oxidoreductase activity, acting on single donors with incorporation of molecular oxygen	MOLECULAR_FUNCTION	1	0.038633391	7	30	1079	11313	2.165223234	4	Mapoly0432s0001, Mapoly0063s0050, Mapoly0028s0113, Mapoly0070s0038, Mapoly0030s0036, Mapoly0101s0060, Mapoly0047s0026
[OVER]	GO:0046527	glucosyltransferase activity	MOLECULAR_FUNCTION	0.933807215	0.017221787	10	44	1076	11299	2.119398404	6	Mapoly0066s0076, Mapoly0117s0020, Mapoly0122s0057, Mapoly0011s0009, Mapoly0082s0037, Mapoly0109s0040, Mapoly0040s0062, Mapoly0033s0170, Mapoly0065s0020, Mapoly0055s0049
[OVER]	GO:0009416	response to light stimulus	BIOLOGICAL_PROCESS	0.062215314	0.000476202	24	109	1062	11234	2.065218294	5	Mapoly0023s0091, Mapoly0199s0013, Mapoly0001s0025, Mapoly0139s0012, Mapoly0036s0074, Mapoly0015s0074, Mapoly0199s0016, Mapoly0022s0132, Mapoly0074s0046, Mapoly0199s0012, Mapoly0011s0076, Mapoly0083s0003, Mapoly0066s0050, Mapoly0199s0017, Mapoly0082s0040, Mapoly0035s0114, Mapoly0007s0090, Mapoly0006s0261, Mapoly0013s0199, Mapoly0094s0027, Mapoly0068s0047, Mapoly0010s0206, Mapoly0028s0084, Mapoly01…
[OVER]	GO:0043094	cellular metabolic compound salvage	BIOLOGICAL_PROCESS	1	0.049660302	7	32	1079	11311	2.054186145	4	Mapoly0114s0051, Mapoly0119s0030, Mapoly0114s0052, Mapoly0011s0071, Mapoly0002s0120, Mapoly0119s0031, Mapoly0114s0057
[OVER]	GO:0045454	cell redox homeostasis	BIOLOGICAL_PROCESS	0.494813551	0.007123503	14	64	1072	11279	2.054186145	4	Mapoly0164s0015, Mapoly0033s0151, Mapoly0032s0113, Mapoly0037s0022, Mapoly0083s0047, Mapoly0042s0090, Mapoly0188s0015, Mapoly0134s0027, Mapoly0073s0015, Mapoly0010s0206, Mapoly0036s0005, Mapoly0118s0007, Mapoly0012s0086, Mapoly0160s0023
[OVER]	GO:0009617	response to bacterium	BIOLOGICAL_PROCESS	0.994049209	0.021891241	10	46	1076	11297	2.043705604	4	Mapoly0061s0013, Mapoly0015s0074, Mapoly0094s0007, Mapoly0022s0132, Mapoly0008s0217, Mapoly0032s0090, Mapoly0024s0048, Mapoly0001s0360, Mapoly0002s0267, Mapoly0012s0175
[OVER]	GO:0016705	oxidoreductase activity, acting on paired donors, with incorporation or reduction of molecular oxygen	MOLECULAR_FUNCTION	0.129721873	0.001376128	24	119	1062	11224	1.920797435	4	Mapoly0007s0258, Mapoly0061s0089, Mapoly0078s0054, Mapoly0075s0021, Mapoly0037s0130, Mapoly0024s0114, Mapoly0003s0125, Mapoly0130s0003, Mapoly0058s0050, Mapoly0075s0019, Mapoly0106s0004, Mapoly0066s0096, Mapoly0084s0010, Mapoly0021s0144, Mapoly0010s0197, Mapoly0142s0024, Mapoly0124s0017, Mapoly0010s0184, Mapoly0022s0193, Mapoly0095s0013, Mapoly0028s0084, Mapoly0086s0077, Mapoly0173s0023, Mapoly00…
[OVER]	GO:0009314	response to radiation	BIOLOGICAL_PROCESS	0.129721873	0.001376128	24	119	1062	11224	1.920797435	4	Mapoly0023s0091, Mapoly0199s0013, Mapoly0001s0025, Mapoly0139s0012, Mapoly0036s0074, Mapoly0015s0074, Mapoly0199s0016, Mapoly0022s0132, Mapoly0074s0046, Mapoly0199s0012, Mapoly0011s0076, Mapoly0083s0003, Mapoly0066s0050, Mapoly0199s0017, Mapoly0082s0040, Mapoly0035s0114, Mapoly0007s0090, Mapoly0006s0261, Mapoly0013s0199, Mapoly0094s0027, Mapoly0068s0047, Mapoly0010s0206, Mapoly0028s0084, Mapoly01…
[OVER]	GO:0046906	tetrapyrrole binding	MOLECULAR_FUNCTION	0.0038812	2.24E-05	46	235	1040	11108	1.87351802	4	Mapoly0001s0025, Mapoly0136s0035, Mapoly0139s0012, Mapoly0078s0054, Mapoly0182s0023, Mapoly0032s0143, Mapoly0011s0076, Mapoly0032s0145, Mapoly0243s0001, Mapoly0066s0050, Mapoly0243s0003, Mapoly0082s0040, Mapoly0019s0014, Mapoly0066s0096, Mapoly0134s0047, Mapoly0038s0040, Mapoly0010s0197, Mapoly0142s0024, Mapoly0143s0040, Mapoly0068s0047, Mapoly0022s0193, Mapoly0086s0077, Mapoly0173s0023, Mapoly00…
[OVER]	GO:0016830	carbon-carbon lyase activity	MOLECULAR_FUNCTION	1	0.022740772	13	68	1073	11275	1.83681195	4	Mapoly0012s0074, Mapoly0140s0013, Mapoly0035s0118, Mapoly0046s0065, Mapoly0119s0030, Mapoly0119s0031, Mapoly0114s0057, Mapoly0114s0051, Mapoly0053s0082, Mapoly0121s0037, Mapoly0114s0052, Mapoly0015s0009, Mapoly0011s0071
[OVER]	GO:0051536	iron-sulfur cluster binding	MOLECULAR_FUNCTION	1	0.022740772	13	68	1073	11275	1.83681195	4	Mapoly0082s0023, Mapoly0015s0074, Mapoly0028s0113, Mapoly0043s0097, Mapoly0005s0045, Mapoly0037s0022, Mapoly0030s0036, Mapoly0100s0060, Mapoly0190s0016, Mapoly0045s0149, Mapoly3477s0001, Mapoly0101s0060, Mapoly0047s0026
[OVER]	GO:0051540	metal cluster binding	MOLECULAR_FUNCTION	1	0.022740772	13	68	1073	11275	1.83681195	3	Mapoly0082s0023, Mapoly0015s0074, Mapoly0028s0113, Mapoly0043s0097, Mapoly0005s0045, Mapoly0037s0022, Mapoly0030s0036, Mapoly0100s0060, Mapoly0190s0016, Mapoly0045s0149, Mapoly3477s0001, Mapoly0101s0060, Mapoly0047s0026
[OVER]	GO:0022900	electron transport chain	BIOLOGICAL_PROCESS	0.416346641	0.005783735	20	105	1066	11238	1.831160221	4	Mapoly0082s0023, Mapoly0036s0074, Mapoly0015s0074, Mapoly0032s0113, Mapoly0037s0022, Mapoly0045s0082, Mapoly0064s0077, Mapoly0024s0088, Mapoly0114s0017, Mapoly0188s0015, Mapoly0080s0027, Mapoly0031s0187, Mapoly0037s0117, Mapoly0038s0054, Mapoly0048s0082, Mapoly0036s0005, Mapoly0002s0067, Mapoly3477s0001, Mapoly0037s0119, Mapoly0012s0086
[OVER]	GO:0016051	carbohydrate biosynthetic process	BIOLOGICAL_PROCESS	0.623593502	0.009797293	18	96	1068	11247	1.807066008	5	Mapoly0012s0074, Mapoly0005s0291, Mapoly0119s0030, Mapoly0057s0006, Mapoly0009s0207, Mapoly0111s0004, Mapoly0119s0031, Mapoly0024s0048, Mapoly0114s0057, Mapoly0033s0108, Mapoly0114s0051, Mapoly0016s0134, Mapoly0114s0052, Mapoly0011s0071, Mapoly0002s0010, Mapoly0023s0024, Mapoly0065s0020, Mapoly0055s0049
[OVER]	GO:0048046	apoplast	CELLULAR_COMPONENT	0.485570176	0.006911567	20	107	1066	11236	1.802323052	4	Mapoly0193s0020, Mapoly0115s0030, Mapoly0022s0132, Mapoly0057s0005, Mapoly0005s0220, Mapoly0057s0006, Mapoly0024s0048, Mapoly0040s0062, Mapoly0008s0175, Mapoly0091s0038, Mapoly0066s0076, Mapoly0024s0020, Mapoly0117s0020, Mapoly0016s0134, Mapoly0094s0007, Mapoly0193s0008, Mapoly0352s0001, Mapoly0147s0047, Mapoly0352s0002, Mapoly0012s0175
[OVER]	GO:0015291	secondary active transmembrane transporter activity	MOLECULAR_FUNCTION	0.990642611	0.019022679	15	81	1071	11262	1.788242403	5	Mapoly0175s0014, Mapoly0136s0026, Mapoly0126s0001, Mapoly0056s0009, Mapoly0055s0072, Mapoly0016s0183, Mapoly0083s0037, Mapoly0003s0243, Mapoly0035s0114, Mapoly0032s0032, Mapoly0014s0081, Mapoly0020s0019, Mapoly0126s0002, Mapoly0039s0116, Mapoly0012s0086
[OVER]	GO:0030312	external encapsulating structure	CELLULAR_COMPONENT	0.738465201	0.012692835	18	99	1068	11244	1.760730982	3	Mapoly0193s0020, Mapoly0068s0097, Mapoly0022s0132, Mapoly0125s0001, Mapoly0040s0062, Mapoly0022s0139, Mapoly0008s0175, Mapoly0066s0076, Mapoly0052s0026, Mapoly0117s0020, Mapoly0131s0018, Mapoly0010s0172, Mapoly0193s0008, Mapoly0352s0001, Mapoly0147s0047, Mapoly0352s0002, Mapoly0039s0116, Mapoly0118s0017
[OVER]	GO:0005618	cell wall	CELLULAR_COMPONENT	0.738465201	0.012692835	18	99	1068	11244	1.760730982	4	Mapoly0193s0020, Mapoly0068s0097, Mapoly0022s0132, Mapoly0125s0001, Mapoly0040s0062, Mapoly0022s0139, Mapoly0008s0175, Mapoly0066s0076, Mapoly0052s0026, Mapoly0117s0020, Mapoly0131s0018, Mapoly0010s0172, Mapoly0193s0008, Mapoly0352s0001, Mapoly0147s0047, Mapoly0352s0002, Mapoly0039s0116, Mapoly0118s0017
[OVER]	GO:0006364	rRNA processing	BIOLOGICAL_PROCESS	1	0.024555462	15	84	1071	11259	1.73405324	6	Mapoly0026s0084, Mapoly0012s0170, Mapoly0019s0051, Mapoly0179s0010, Mapoly0045s0081, Mapoly0032s0003, Mapoly0006s0241, Mapoly0009s0077, Mapoly0006s0264, Mapoly0098s0050, Mapoly0148s0006, Mapoly0090s0015, Mapoly0155s0010, Mapoly0005s0278, Mapoly0002s0245
[OVER]	GO:0031975	envelope	CELLULAR_COMPONENT	0.00126194	6.27E-06	66	370	1020	10973	1.732462365	3	Mapoly0082s0046, Mapoly0061s0013, Mapoly0001s0025, Mapoly0133s0032, Mapoly0075s0057, Mapoly0022s0132, Mapoly0057s0005, Mapoly0082s0040, Mapoly0058s0050, Mapoly0010s0196, Mapoly0002s0231, Mapoly0107s0025, Mapoly0052s0053, Mapoly0039s0116, Mapoly0101s0060, Mapoly0168s0025, Mapoly0199s0013, Mapoly0015s0074, Mapoly0068s0097, Mapoly0199s0016, Mapoly0043s0097, Mapoly0057s0016, Mapoly0199s0012, Mapoly00…
[OVER]	GO:0031967	organelle envelope	CELLULAR_COMPONENT	0.00126194	6.27E-06	66	370	1020	10973	1.732462365	4	Mapoly0082s0046, Mapoly0061s0013, Mapoly0001s0025, Mapoly0133s0032, Mapoly0075s0057, Mapoly0022s0132, Mapoly0057s0005, Mapoly0082s0040, Mapoly0058s0050, Mapoly0010s0196, Mapoly0002s0231, Mapoly0107s0025, Mapoly0052s0053, Mapoly0039s0116, Mapoly0101s0060, Mapoly0168s0025, Mapoly0199s0013, Mapoly0015s0074, Mapoly0068s0097, Mapoly0199s0016, Mapoly0043s0097, Mapoly0057s0016, Mapoly0199s0012, Mapoly00…
[OVER]	GO:0098796	membrane protein complex	CELLULAR_COMPONENT	0.025486322	0.000171118	46	259	1040	11084	1.726093651	3	Mapoly0061s0013, Mapoly0061s0113, Mapoly0001s0025, Mapoly0139s0012, Mapoly0075s0057, Mapoly0075s0034, Mapoly0002s0130, Mapoly0014s0111, Mapoly0011s0076, Mapoly0091s0009, Mapoly0024s0049, Mapoly0083s0037, Mapoly0066s0050, Mapoly0064s0077, Mapoly0082s0040, Mapoly0403s0001, Mapoly0114s0017, Mapoly0042s0085, Mapoly0002s0218, Mapoly0206s0012, Mapoly0008s0217, Mapoly0068s0047, Mapoly0125s0033, Mapoly01…
[OVER]	GO:0009628	response to abiotic stimulus	BIOLOGICAL_PROCESS	0.013929951	8.60E-05	53	304	1033	11039	1.699080737	3	Mapoly0001s0025, Mapoly0022s0132, Mapoly0122s0010, Mapoly0074s0046, Mapoly0114s0014, Mapoly0011s0076, Mapoly0066s0050, Mapoly0082s0040, Mapoly0058s0050, Mapoly0088s0080, Mapoly0002s0231, Mapoly0115s0028, Mapoly0004s0042, Mapoly0199s0013, Mapoly0015s0074, Mapoly0199s0016, Mapoly0057s0016, Mapoly0199s0012, Mapoly0083s0003, Mapoly0091s0038, Mapoly0199s0017, Mapoly0006s0261, Mapoly0010s0206, Mapoly00…
[OVER]	GO:0005509	calcium ion binding	MOLECULAR_FUNCTION	0.86322067	0.01530081	19	109	1067	11234	1.698830283	6	Mapoly0115s0030, Mapoly0075s0034, Mapoly0032s0166, Mapoly0033s0008, Mapoly0029s0154, Mapoly0008s0145, Mapoly0040s0096, Mapoly0097s0037, Mapoly0002s0218, Mapoly0058s0006, Mapoly0094s0007, Mapoly0008s0217, Mapoly0012s0028, Mapoly0012s0027, Mapoly0057s0090, Mapoly0102s0024, Mapoly0049s0121, Mapoly0109s0042, Mapoly0071s0079
[OVER]	GO:0048037	cofactor binding	MOLECULAR_FUNCTION	7.04E-05	2.65E-07	92	530	994	10813	1.692792809	3	Mapoly0001s0025, Mapoly0057s0006, Mapoly0032s0143, Mapoly0011s0076, Mapoly0032s0145, Mapoly0035s0120, Mapoly0014s0058, Mapoly0243s0001, Mapoly0037s0022, Mapoly0066s0050, Mapoly0243s0003, Mapoly0100s0060, Mapoly0082s0040, Mapoly0075s0019, Mapoly0019s0014, Mapoly0045s0021, Mapoly0066s0096, Mapoly0134s0047, Mapoly0010s0197, Mapoly0143s0040, Mapoly0045s0149, Mapoly0086s0077, Mapoly0101s0060, Mapoly02…
[OVER]	GO:0019725	cellular homeostasis	BIOLOGICAL_PROCESS	0.994049209	0.021803238	17	98	1069	11245	1.691832813	3	Mapoly0164s0015, Mapoly0033s0151, Mapoly0116s0023, Mapoly0032s0113, Mapoly0037s0022, Mapoly0083s0047, Mapoly0042s0090, Mapoly0188s0015, Mapoly0134s0027, Mapoly0073s0015, Mapoly0010s0206, Mapoly0036s0005, Mapoly0147s0012, Mapoly0107s0025, Mapoly0118s0007, Mapoly0012s0086, Mapoly0160s0023
[OVER]	GO:0009055	electron transfer activity	MOLECULAR_FUNCTION	1	0.035991687	14	81	1072	11262	1.68659494	4	Mapoly0082s0023, Mapoly0015s0074, Mapoly0032s0113, Mapoly0037s0022, Mapoly0188s0015, Mapoly0080s0027, Mapoly0031s0187, Mapoly0037s0117, Mapoly0036s0005, Mapoly0002s0067, Mapoly0070s0041, Mapoly3477s0001, Mapoly0037s0119, Mapoly0012s0086
[OVER]	GO:0090079	translation regulator activity, nucleic acid binding	MOLECULAR_FUNCTION	1	0.031210413	15	87	1071	11256	1.683051674	3	Mapoly0057s0005, Mapoly0005s0220, Mapoly0040s0074, Mapoly0085s0042, Mapoly0125s0009, Mapoly0145s0016, Mapoly0145s0017, Mapoly0191s0001, Mapoly0145s0014, Mapoly0013s0111, Mapoly0145s0015, Mapoly0038s0022, Mapoly0067s0096, Mapoly0002s0241, Mapoly0086s0032
[OVER]	GO:0008135	translation factor activity, RNA binding	MOLECULAR_FUNCTION	1	0.031210413	15	87	1071	11256	1.683051674	4	Mapoly0057s0005, Mapoly0005s0220, Mapoly0040s0074, Mapoly0085s0042, Mapoly0125s0009, Mapoly0145s0016, Mapoly0145s0017, Mapoly0191s0001, Mapoly0145s0014, Mapoly0013s0111, Mapoly0145s0015, Mapoly0038s0022, Mapoly0067s0096, Mapoly0002s0241, Mapoly0086s0032
[OVER]	GO:0005506	iron ion binding	MOLECULAR_FUNCTION	0.708713783	0.011800793	22	129	1064	11214	1.667447221	7	Mapoly0007s0258, Mapoly0061s0089, Mapoly0078s0054, Mapoly0039s0086, Mapoly0003s0125, Mapoly0130s0003, Mapoly0188s0013, Mapoly0075s0019, Mapoly0106s0004, Mapoly0066s0096, Mapoly0084s0010, Mapoly0021s0144, Mapoly0010s0197, Mapoly0142s0024, Mapoly0010s0184, Mapoly0022s0193, Mapoly0190s0016, Mapoly0095s0013, Mapoly0086s0077, Mapoly0107s0025, Mapoly0173s0023, Mapoly0092s0036
[OVER]	GO:0045182	translation regulator activity	MOLECULAR_FUNCTION	1	0.033697713	15	88	1071	11255	1.666711366	2	Mapoly0057s0005, Mapoly0005s0220, Mapoly0040s0074, Mapoly0085s0042, Mapoly0125s0009, Mapoly0145s0016, Mapoly0145s0017, Mapoly0191s0001, Mapoly0145s0014, Mapoly0013s0111, Mapoly0145s0015, Mapoly0038s0022, Mapoly0067s0096, Mapoly0002s0241, Mapoly0086s0032
[OVER]	GO:0055114	oxidation-reduction process	BIOLOGICAL_PROCESS	3.46E-08	8.84E-11	152	896	934	10447	1.659925773	3	Mapoly0004s0248, Mapoly0037s0022, Mapoly0114s0057, Mapoly0064s0077, Mapoly0082s0084, Mapoly0058s0050, Mapoly0019s0014, Mapoly0114s0051, Mapoly0066s0096, Mapoly0031s0187, Mapoly0114s0052, Mapoly0143s0040, Mapoly0066s0018, Mapoly0125s0033, Mapoly0107s0025, Mapoly0049s0082, Mapoly0101s0060, Mapoly0218s0007, Mapoly0118s0006, Mapoly0015s0074, Mapoly0068s0097, Mapoly0015s0072, Mapoly0067s0088, Mapoly00…
[OVER]	GO:0016072	rRNA metabolic process	BIOLOGICAL_PROCESS	1	0.039099538	15	90	1071	11253	1.634964483	8	Mapoly0026s0084, Mapoly0012s0170, Mapoly0019s0051, Mapoly0179s0010, Mapoly0045s0081, Mapoly0032s0003, Mapoly0006s0241, Mapoly0009s0077, Mapoly0006s0264, Mapoly0098s0050, Mapoly0148s0006, Mapoly0090s0015, Mapoly0155s0010, Mapoly0005s0278, Mapoly0002s0245
[OVER]	GO:0005975	carbohydrate metabolic process	BIOLOGICAL_PROCESS	0.018687797	0.000120453	61	372	1025	10971	1.612309086	4	Mapoly0015s0021, Mapoly0005s0291, Mapoly0046s0105, Mapoly0049s0008, Mapoly0122s0057, Mapoly0043s0084, Mapoly0057s0006, Mapoly0014s0058, Mapoly0114s0057, Mapoly0040s0062, Mapoly0106s0016, Mapoly0114s0051, Mapoly0114s0052, Mapoly0009s0113, Mapoly0011s0071, Mapoly0120s0047, Mapoly0049s0082, Mapoly0023s0024, Mapoly0218s0007, Mapoly0118s0006, Mapoly0152s0012, Mapoly0012s0074, Mapoly0011s0106, Mapoly00…
[OVER]	GO:0044262	cellular carbohydrate metabolic process	BIOLOGICAL_PROCESS	0.999340755	0.022141967	21	130	1065	11213	1.591654166	4	Mapoly0005s0291, Mapoly0122s0057, Mapoly0096s0051, Mapoly0009s0207, Mapoly0024s0048, Mapoly0014s0025, Mapoly0040s0062, Mapoly0056s0097, Mapoly0033s0108, Mapoly0066s0076, Mapoly0117s0020, Mapoly0055s0045, Mapoly0016s0134, Mapoly0002s0010, Mapoly0109s0040, Mapoly0120s0047, Mapoly0033s0170, Mapoly0118s0006, Mapoly0152s0012, Mapoly0065s0020, Mapoly0055s0049
[OVER]	GO:0016491	oxidoreductase activity	MOLECULAR_FUNCTION	6.45E-06	1.91E-08	136	845	950	10498	1.5866322	3	Mapoly0004s0248, Mapoly0037s0022, Mapoly0114s0057, Mapoly0058s0050, Mapoly0019s0014, Mapoly0114s0051, Mapoly0066s0096, Mapoly0031s0187, Mapoly0114s0052, Mapoly0143s0040, Mapoly0066s0018, Mapoly0125s0033, Mapoly0107s0025, Mapoly0049s0082, Mapoly0101s0060, Mapoly0218s0007, Mapoly0015s0074, Mapoly0068s0097, Mapoly0015s0072, Mapoly0067s0088, Mapoly0074s0031, Mapoly0106s0004, Mapoly0432s0001, Mapoly00…
[OVER]	GO:0016829	lyase activity	MOLECULAR_FUNCTION	0.612277679	0.009537292	30	190	1056	11153	1.560647916	3	Mapoly0057s0088, Mapoly0132s0049, Mapoly0046s0065, Mapoly0119s0030, Mapoly0164s0010, Mapoly0035s0120, Mapoly0119s0031, Mapoly0114s0057, Mapoly0011s0212, Mapoly0008s0097, Mapoly0063s0074, Mapoly0114s0051, Mapoly0020s0109, Mapoly0121s0037, Mapoly0080s0009, Mapoly0114s0052, Mapoly0015s0009, Mapoly0011s0071, Mapoly0049s0062, Mapoly0012s0074, Mapoly0140s0013, Mapoly0101s0017, Mapoly0035s0118, Mapoly00…
[OVER]	GO:0005576	extracellular region	CELLULAR_COMPONENT	0.273382391	0.003377357	41	263	1045	11080	1.543535548	3	Mapoly0193s0020, Mapoly0136s0035, Mapoly0182s0023, Mapoly0022s0132, Mapoly0057s0005, Mapoly0057s0006, Mapoly0032s0143, Mapoly0032s0145, Mapoly0024s0048, Mapoly0243s0001, Mapoly0040s0062, Mapoly0022s0139, Mapoly0008s0175, Mapoly0243s0003, Mapoly0006s0257, Mapoly0066s0076, Mapoly0024s0020, Mapoly0097s0014, Mapoly0016s0134, Mapoly0038s0040, Mapoly0013s0154, Mapoly0010s0172, Mapoly0143s0040, Mapoly01…
[OVER]	GO:0009636	response to toxic substance	BIOLOGICAL_PROCESS	0.933807215	0.017397071	26	167	1060	11176	1.541779979	4	Mapoly0082s0046, Mapoly0033s0151, Mapoly0136s0035, Mapoly0036s0074, Mapoly0182s0023, Mapoly0032s0143, Mapoly0032s0145, Mapoly0243s0001, Mapoly0243s0003, Mapoly0019s0014, Mapoly0134s0047, Mapoly0038s0040, Mapoly0143s0040, Mapoly0068s0047, Mapoly0066s0018, Mapoly0115s0028, Mapoly0179s0026, Mapoly0175s0023, Mapoly0040s0117, Mapoly0075s0028, Mapoly0042s0090, Mapoly0010s0141, Mapoly0020s0136, Mapoly04…
[OVER]	GO:0020037	heme binding	MOLECULAR_FUNCTION	0.738494944	0.012896171	33	220	1053	11123	1.492793658	4	Mapoly0136s0035, Mapoly0078s0054, Mapoly0182s0023, Mapoly0032s0143, Mapoly0032s0145, Mapoly0243s0001, Mapoly0243s0003, Mapoly0019s0014, Mapoly0066s0096, Mapoly0134s0047, Mapoly0038s0040, Mapoly0010s0197, Mapoly0142s0024, Mapoly0143s0040, Mapoly0022s0193, Mapoly0086s0077, Mapoly0173s0023, Mapoly0007s0258, Mapoly0175s0023, Mapoly0023s0052, Mapoly0040s0117, Mapoly0003s0125, Mapoly0130s0003, Mapoly01…
[OVER]	GO:0050662	coenzyme binding	MOLECULAR_FUNCTION	0.711847576	0.011948563	34	227	1052	11116	1.490887153	4	Mapoly0002s0090, Mapoly0036s0075, Mapoly0057s0006, Mapoly0016s0172, Mapoly0035s0120, Mapoly0014s0058, Mapoly0075s0019, Mapoly0162s0009, Mapoly0021s0030, Mapoly0045s0021, Mapoly0006s0270, Mapoly0121s0037, Mapoly0116s0015, Mapoly0070s0041, Mapoly0218s0007, Mapoly0012s0086, Mapoly0190s0010, Mapoly0035s0118, Mapoly0007s0119, Mapoly0023s0052, Mapoly0067s0088, Mapoly0057s0016, Mapoly0096s0051, Mapoly00…
[OVER]	GO:0097237	cellular response to toxic substance	BIOLOGICAL_PROCESS	1	0.043475058	21	141	1065	11202	1.483578883	5	Mapoly0082s0046, Mapoly0175s0023, Mapoly0033s0151, Mapoly0136s0035, Mapoly0182s0023, Mapoly0040s0117, Mapoly0032s0143, Mapoly0032s0145, Mapoly0243s0001, Mapoly0243s0003, Mapoly0042s0090, Mapoly0019s0014, Mapoly0134s0047, Mapoly0038s0040, Mapoly0020s0136, Mapoly0417s0001, Mapoly0143s0040, Mapoly0066s0018, Mapoly0179s0026, Mapoly0089s0042, Mapoly0047s0007
[OVER]	GO:0016853	isomerase activity	MOLECULAR_FUNCTION	1	0.040182361	24	165	1062	11178	1.453301763	3	Mapoly0015s0021, Mapoly0011s0106, Mapoly0139s0002, Mapoly0146s0039, Mapoly0218s0001, Mapoly0001s0044, Mapoly0079s0030, Mapoly0016s0172, Mapoly0014s0058, Mapoly0082s0064, Mapoly0003s0043, Mapoly0021s0084, Mapoly0184s0020, Mapoly0186s0009, Mapoly0016s0134, Mapoly0114s0041, Mapoly0091s0066, Mapoly0005s0157, Mapoly0023s0100, Mapoly0041s0067, Mapoly0001s0360, Mapoly0058s0107, Mapoly0004s0042, Mapoly00…
[OVER]	GO:0006979	response to oxidative stress	BIOLOGICAL_PROCESS	1	0.04778274	25	177	1061	11166	1.416429626	4	Mapoly0136s0035, Mapoly0036s0074, Mapoly0182s0023, Mapoly0032s0143, Mapoly0032s0145, Mapoly0243s0001, Mapoly0243s0003, Mapoly0019s0014, Mapoly0038s0040, Mapoly0143s0040, Mapoly0066s0018, Mapoly0115s0028, Mapoly0057s0060, Mapoly0107s0025, Mapoly0179s0026, Mapoly0175s0023, Mapoly0040s0117, Mapoly0075s0028, Mapoly0042s0090, Mapoly0010s0141, Mapoly0029s0018, Mapoly0417s0001, Mapoly0073s0076, Mapoly00…
[OVER]	GO:0051186	cofactor metabolic process	BIOLOGICAL_PROCESS	1	0.03033825	37	272	1049	11071	1.370407123	4	Mapoly0008s0194, Mapoly0036s0075, Mapoly0136s0035, Mapoly0036s0074, Mapoly0088s0008, Mapoly0036s0072, Mapoly0182s0023, Mapoly0032s0143, Mapoly0032s0145, Mapoly0243s0001, Mapoly0243s0003, Mapoly0030s0118, Mapoly0100s0060, Mapoly0038s0040, Mapoly0006s0270, Mapoly0116s0015, Mapoly0124s0017, Mapoly0015s0009, Mapoly0143s0040, Mapoly0052s0071, Mapoly0028s0053, Mapoly0002s0010, Mapoly0190s0016, Mapoly00…
[OVER]	GO:0005737	cytoplasm	CELLULAR_COMPONENT	0.005023596	2.97E-05	295	2462	791	8881	1.224592549	3	Mapoly0167s0019, Mapoly0218s0001, Mapoly0075s0057, Mapoly0051s0088, Mapoly0035s0120, Mapoly0037s0022, Mapoly0114s0057, Mapoly0100s0060, Mapoly0061s0054, Mapoly0058s0050, Mapoly0114s0051, Mapoly0114s0052, Mapoly0002s0231, Mapoly0066s0018, Mapoly0067s0096, Mapoly0107s0025, Mapoly0023s0024, Mapoly0218s0007, Mapoly0182s0017, Mapoly0015s0074, Mapoly0015s0072, Mapoly0054s0013, Mapoly0083s0003, Mapoly00…
[OVER]	GO:0016020	membrane	CELLULAR_COMPONENT	2.52E-05	8.20E-08	430	3590	656	7753	1.224189824	3	Mapoly0019s0092, Mapoly0036s0092, Mapoly0082s0084, Mapoly2142s0001, Mapoly0107s0025, Mapoly0182s0017, Mapoly0015s0074, Mapoly0119s0021, Mapoly0048s0087, Mapoly0052s0026, Mapoly0056s0040, Mapoly0027s0173, Mapoly0006s0261, Mapoly0048s0082, Mapoly0002s0241, Mapoly0002s0120, Mapoly0010s0206, Mapoly0041s0092, Mapoly0056s0139, Mapoly0002s0130, Mapoly0153s0036, Mapoly0077s0040, Mapoly0169s0017, Mapoly00…
[OVER]	GO:0016021	integral component of membrane	CELLULAR_COMPONENT	0.002297762	1.27E-05	342	2889	744	8454	1.211422152	4	Mapoly0075s0057, Mapoly0019s0092, Mapoly0046s0065, Mapoly0036s0092, Mapoly0075s0055, Mapoly0013s0050, Mapoly0114s0059, Mapoly0082s0084, Mapoly0058s0050, Mapoly0058s0056, Mapoly0045s0101, Mapoly0066s0013, Mapoly0045s0106, Mapoly0067s0095, Mapoly0049s0121, Mapoly2142s0001, Mapoly0184s0024, Mapoly0182s0017, Mapoly0015s0074, Mapoly0025s0143, Mapoly0054s0013, Mapoly0049s0135, Mapoly0001s0078, Mapoly00…
[OVER]	GO:0031224	intrinsic component of membrane	CELLULAR_COMPONENT	0.002983244	1.68E-05	342	2899	744	8444	1.207684348	3	Mapoly0075s0057, Mapoly0019s0092, Mapoly0046s0065, Mapoly0036s0092, Mapoly0075s0055, Mapoly0013s0050, Mapoly0114s0059, Mapoly0082s0084, Mapoly0058s0050, Mapoly0058s0056, Mapoly0045s0101, Mapoly0066s0013, Mapoly0045s0106, Mapoly0067s0095, Mapoly0049s0121, Mapoly2142s0001, Mapoly0184s0024, Mapoly0182s0017, Mapoly0015s0074, Mapoly0025s0143, Mapoly0054s0013, Mapoly0049s0135, Mapoly0001s0078, Mapoly00…
[OVER]	GO:0044281	small molecule metabolic process	BIOLOGICAL_PROCESS	1	0.048496071	82	703	1004	10640	1.195502692	3	Mapoly0140s0025, Mapoly0015s0021, Mapoly0005s0291, Mapoly0061s0013, Mapoly0040s0104, Mapoly0019s0092, Mapoly0057s0006, Mapoly0053s0013, Mapoly0035s0120, Mapoly0014s0058, Mapoly0058s0050, Mapoly0003s0273, Mapoly0206s0012, Mapoly0006s0050, Mapoly0028s0053, Mapoly0115s0028, Mapoly3414s0001, Mapoly0049s0082, Mapoly0152s0012, Mapoly0012s0074, Mapoly0026s0071, Mapoly0061s0088, Mapoly0007s0119, Mapoly00…
[OVER]	GO:0043231	intracellular membrane-bounded organelle	CELLULAR_COMPONENT	0.342740816	0.004326257	291	2628	795	8715	1.140946438	4	Mapoly0167s0019, Mapoly0218s0001, Mapoly0075s0057, Mapoly0064s0119, Mapoly0030s0053, Mapoly0035s0120, Mapoly0037s0022, Mapoly0114s0057, Mapoly0100s0060, Mapoly0061s0054, Mapoly0058s0050, Mapoly0114s0051, Mapoly0114s0052, Mapoly0013s0057, Mapoly0002s0231, Mapoly0066s0018, Mapoly0067s0096, Mapoly0107s0025, Mapoly0023s0024, Mapoly0015s0074, Mapoly0015s0072, Mapoly0054s0013, Mapoly0083s0003, Mapoly00…
[OVER]	GO:0008152	metabolic process	BIOLOGICAL_PROCESS	0.018687797	0.000118776	508	4645	578	6698	1.128261925	2	Mapoly0011s0038, Mapoly0019s0092, Mapoly0039s0031, Mapoly0064s0119, Mapoly0035s0120, Mapoly0100s0060, Mapoly0053s0094, Mapoly0061s0054, Mapoly0006s0257, Mapoly0082s0084, Mapoly0148s0006, Mapoly0107s0025, Mapoly0023s0024, Mapoly0015s0074, Mapoly0015s0196, Mapoly0015s0072, Mapoly0011s0026, Mapoly0003s0188, Mapoly0006s0264, Mapoly0052s0026, Mapoly0053s0082, Mapoly0056s0040, Mapoly0148s0017, Mapoly00…
[OVER]	GO:0110165	cellular anatomical entity	CELLULAR_COMPONENT	0.002228872	1.20E-05	661	6144	425	5199	1.111679745	2	Mapoly0019s0092, Mapoly0064s0119, Mapoly0036s0092, Mapoly0035s0120, Mapoly0100s0060, Mapoly0061s0054, Mapoly0006s0257, Mapoly0082s0084, Mapoly0097s0014, Mapoly0002s0231, Mapoly2142s0001, Mapoly0107s0025, Mapoly0023s0024, Mapoly0182s0017, Mapoly0015s0074, Mapoly0015s0072, Mapoly0119s0021, Mapoly0011s0026, Mapoly0006s0264, Mapoly0048s0087, Mapoly0052s0026, Mapoly0056s0040, Mapoly0027s0173, Mapoly00…
[OVER]	GO:0043227	membrane-bounded organelle	CELLULAR_COMPONENT	0.909820576	0.016306883	297	2762	789	8581	1.111177234	4	Mapoly0167s0019, Mapoly0218s0001, Mapoly0075s0057, Mapoly0019s0092, Mapoly0064s0119, Mapoly0030s0053, Mapoly0035s0120, Mapoly0037s0022, Mapoly0114s0057, Mapoly0100s0060, Mapoly0061s0054, Mapoly0058s0050, Mapoly0114s0051, Mapoly0114s0052, Mapoly0013s0057, Mapoly0002s0231, Mapoly0066s0018, Mapoly0067s0096, Mapoly0107s0025, Mapoly0023s0024, Mapoly0015s0074, Mapoly0015s0072, Mapoly0054s0013, Mapoly00…
[OVER]	GO:0003824	catalytic activity	MOLECULAR_FUNCTION	0.485570176	0.00690332	453	4293	633	7050	1.092387774	2	Mapoly0011s0038, Mapoly0044s0050, Mapoly0039s0031, Mapoly0035s0120, Mapoly0053s0094, Mapoly0061s0054, Mapoly0006s0257, Mapoly0003s0198, Mapoly0107s0025, Mapoly0015s0074, Mapoly0015s0196, Mapoly0015s0072, Mapoly0003s0188, Mapoly0052s0026, Mapoly0053s0082, Mapoly0056s0040, Mapoly0148s0017, Mapoly0048s0082, Mapoly0002s0241, Mapoly0010s0206, Mapoly0068s0016, Mapoly0089s0042, Mapoly0015s0088, Mapoly00…
[OVER]	GO:0044237	cellular metabolic process	BIOLOGICAL_PROCESS	1	0.042023968	378	3650	708	7693	1.074010929	3	Mapoly0011s0038, Mapoly0218s0001, Mapoly0075s0057, Mapoly0019s0092, Mapoly0046s0065, Mapoly0039s0031, Mapoly0064s0119, Mapoly0030s0053, Mapoly0035s0120, Mapoly0037s0022, Mapoly0114s0057, Mapoly0100s0060, Mapoly0053s0094, Mapoly0061s0054, Mapoly0058s0050, Mapoly0134s0006, Mapoly0114s0051, Mapoly0184s0020, Mapoly0206s0012, Mapoly0148s0006, Mapoly0114s0052, Mapoly0143s0040, Mapoly0067s0096, Mapoly00…
