# Supplementary material for: Roles of a Cryptochrome in Carbon Fixation and Sucrose Metabolism in the Liverwort Marchantia polymorpha
Source: Cells. 2021 Dec 1;10(12):3387. doi: 10.3390/cells10123387 (PMC8699372; doi:10.3390/cells10123387)
Supplement: Supplementary file 1 [file cells-10-03387-s001.zip › Table S2.xlsx]

## Sheet: 工作表1
Primer name	Sequence	Assay
MpCRY-gRNA-F	5'-CTCGGCTGGCATGCGTGAGCTC-3'	CRISPR/Cas9 genome editing system
MpCRY-gRNA-R	5'-AAACGAGCTCACGCATGCCAGC-3'
MpACT1_qPCR_F	5'-TTACAAGGCCTGGATTAGGG-3'	mRNA expression Analysis
MpACT1_qPCR_R	5'-ACCAGGGCATAAGAATGACG-3'
Mp4g10900_F	5'-TTGTTGAAGGTGAAGGAGAT-3'
Mp4g10900_R	5'-GTACGCCTGGATGAAGAA-3'
Mp8g12730_F	5'-CAGACAATGACAGCAGAG-3'
Mp8g12730_R	5'-AGGATGTTGAACAGAACC-3'
Mp8g10770_F	5'-ATGCCGTATCAATTCATTCTG-3'
Mp8g10770_R	5'-TTGGGCTGACAGTAGTTC-3'
Mp5g04200_F	5'-CAGGAAGGAGCAATGTTT-3'
Mp5g04200_R	5'-GCAAGTATTGGACCTCTC-3'
Mp4g06030_F	5'-TACGGACACAAGTGCTAC-3'
Mp4g06030_R	5'-TTGGTGGACGATGAACAT-3'
Mp4g06020_F	5'-TACGGACACAAGTGCTAC-3'
Mp4g06020_R	5'-CTGGTGGACGATGAACAT-3'
Mp3g02650_F	5'-GTCTCAAGGCGATTCTCT-3'
Mp3g02650_R	5'-CACTGTTCAACTTATCACCAT-3'
Mp2g16990_F	5'-GTCGTGTTAGCAATAGATT-3'
Mp2g16990_R	5'-CAGGAAGTAATTGATGATGT-3'
Mp7g02630_F	5'-GAGAGCACGGAGAAGAAG-3'
Mp7g02630_R	5'-CGATACGAGGAACACCAT-3'
Mp7g01300_F	5'-GAGAGGAGGATTGACTTC-3'
Mp7g01300_R	5'-ACCGTAATATCCAACTGAG-3'
Mp4g16290_F	5'-GTAGGCTTCGGAATGCGTTAT-3'
Mp4g16290_R	5'-TCTTCTGCTTGTGCTCTTGTC-3'
Mp7g01660_F	5'-CAGATGGATGTGCGATGA-3'
Mp7g01660_R	5'-TGAAGAACAACGACTGGATT-3'
Mp3g02080_F	5'-ACGAAGGAGGTTATCTTATTG-3'
Mp3g02080_R	5'-AAGTAGCCAGTGAGGTAA-3'
Mp2g16060_F	5'-TGATTATTGGCAACTACAG-3'
Mp2g16060_R	5'-TGGATACTTGGTCTTCTC-3'
MpCRY-gRNA-check-F	5'-CTCTGGGCAAGGGAGAATAG-3'	CRISPR/Cas9 genome editing system
MpCRY-gRNA-check-R	5'-GCATGGGACCAGCTGATC-3'
pENTRY-MpCRY-F	5'-CACCATGGCCGCTCGCACTATC-3'	pENTR/D-TOPO vector
pENTRY-MpCRY-R	5'-TCGATGTATTCTGGGTTCACG-3'
